# Supplementary material for: Combined Gene Expression and RNAi Screening to Identify Alkylation Damage Survival Pathways from Fly to Human
Source: PLoS One. 2016 Apr 21;11(4):e0153970. doi: 10.1371/journal.pone.0153970 (PMC4839732; doi:10.1371/journal.pone.0153970)
Supplement: S1 Table — MMS-induced changes in gene expression of fly Kc167 cells (8, 24 and 72 h) as determined by microarray. Essentiality of each gene for MMS survival is also annotated as previously determined by Ravi et al. 2009 [1]. (XLSX) [file pone.0153970.s003.xlsx]

## Sheet: DEG and fold pvlaues
Differentially expressed genes in Kc167 fly cells treated with MMS for 8, 24 and 72 h
droso_ensembl_id	droso_gene_symbol	droso_cgid	human_orthologue_gene_symbol	RNAi_screen_result	Fold-change_8h	p-value.adj.8hr	Fold-change_24h	p-value.adj.24hr	Fold-change_72h	p-value.adj.72hr
FBgn0010041	GstD5	CG12242	NA	not_hit	25.2813	0	58.8512	0	-1.59438	0.005449
FBgn0010038	GstD2	CG4181	NA	not_hit	9.8765	0	11.5835	0	-4.56622	0
FBgn0010038	GstD2	CG4181	NA	not_hit	9.8765	0	11.5835	0	-4.56622	0
FBgn0001229	Hsp67Bc	CG4190	HSPB6	not_hit	6.413	0	9.44794	0	10.1612	0
FBgn0013279	Hsp70Bc	CG31359,CG6489	NA	hit	6.14324	1.3e-05	14.7536	0	2.80111	0.0055
FBgn0020660	eIF-4B	CG10837	EIF4B	not_hit	5.86853	0	6.43527	0	1.85832	0.000497
FBgn0039316	CG11893	CG11893	NA	not_hit	5.74776	0	32.1779	0	5.08413	0
FBgn0032400	CG6770	CG6770	NA	not_hit	5.49454	0	2.70382	0	-1.26225	0.135069
FBgn0001224	Hsp23	CG4463	HSPB6	not_hit	5.10886	0	19.1464	0	3.73213	0
FBgn0001225	Hsp26	CG4183	HSPB6	not_hit	4.62996	0	14.3403	0	4.23687	0
FBgn0052850	CG32850	CG32850	RNF11	not_hit	4.4168	0	4.97605	0	2.75872	7e-06
FBgn0010040	GstD4	CG11512	NA	not_hit	4.3319	0	11.0349	0	1.36699	0.021137
FBgn0050069	CG30069	CG30069	NA	not_hit	4.0671	0.000125	2.11991	0.036951	2.84613	0.002018
FBgn0000406	Cyt-b5-r	CG13279	NA	not_hit	3.97788	0	9.14511	0	3.06737	0
FBgn0035146	CG13893	CG13893	SEC14L2	not_hit	3.84504	0	3.55291	0	2.05053	2e-06
FBgn0250869	CG42240	CG42240	NA	not_hit	3.79737	0	22.1004	0	-1.33515	0.106506
FBgn0039315	CG13658	CG13658	NA	not_hit	3.65279	0	2.09652	0	2.98763	0
FBgn0033204	CG2065	CG2065	RDH11	hit	3.51616	0	8.23632	0	3.44141	0
FBgn0040256	Ugt86Dd	CG6633	UGT3A1	hit	3.29893	0	2.03355	0	1.81127	1e-06
FBgn0063497	GstE3	CG17524	NA	not_hit	3.27615	0	3.88523	0	1.51152	0.008762
FBgn0034140	CG8317	CG8317	NA	not_hit	3.22657	0	8.4855	0	2.74157	0
FBgn0082585	sprt	CG30023	NA	not_hit	3.16236	0	10.4107	0	11.9422	0
FBgn0032981	CG3635	CG3635	LIPA	not_hit	3.13616	0	8.62784	0	2.27521	0
FBgn0041225	Gr94a	CG31280	NA	not_hit	2.98763	0	10.4107	0	-1.69937	4.8e-05
FBgn0004198	ct	CG11387	CUX2	hit	2.86592	0.000518	1.13997	0.801886	1.54542	0.137264
FBgn0011656	Mef2	CG1429	MEF2A	not_hit	2.86195	0.000295	-1.69466	0.003375	-1.60659	0.007168
FBgn0039328	CHKov2	CG10675	NA	not_hit	2.85997	0	4.12959	0	2.10818	0
FBgn0033153	Gadd45	CG11086	GADD45B	not_hit	2.85799	0	6.50703	0	1.27987	0.034034
FBgn0001226	Hsp27	CG4466	HSPB6	not_hit	2.79529	0	3.81055	0	2.16745	0
FBgn0086708	stv	CG32130	BAG3	not_hit	2.76446	2e-06	5.35913	0	3.04829	0
FBgn0033827	CG17047	CG17047	NA	not_hit	2.7549	0	2.33432	0	1.9711	5e-06
FBgn0063493	GstE7	CG17531	NA	not_hit	2.75299	0	3.25803	0	-1.02456	0.902462
FBgn0040773	CG2249	CG2249	COX7C	not_hit	2.73019	0	2.9363	0	2.07628	2e-06
FBgn0040319	Gclc	CG2259	GCLC	hit	2.68887	0	2.47942	0	1.30044	0.05158
FBgn0035948	CG5644	CG5644	NA	not_hit	2.68701	0	4.88379	0	-1.26839	0.023046
FBgn0010226	GstS1	CG8938	HPGDS	not_hit	2.68515	0	5.56739	0	2.89387	0
FBgn0045761	CHKov1	CG10618	NA	hit	2.68328	7.1e-05	2.36199	0.000243	2.92411	8e-06
FBgn0041105	nerfin-2	CG12809	INSM2	not_hit	2.65921	0	3.75288	0	2.95468	0
FBgn0261113	Xrp1	CG17836	NA	not_hit	2.6081	7.4e-05	2.59548	3.9e-05	1.33793	0.206221
FBgn0037717	CG8301	CG8301	NA	not_hit	2.58112	4.4e-05	3.72955	0	2.98349	2e-06
FBgn0039972	CG17018	CG17018	KIAA0430	not_hit	2.58112	0.0031	1.05702	0.933453	1.01748	0.964111
FBgn0001128	Gpdh	CG9042	GPD1L	hit	2.57934	0	2.12285	0	2.12432	0
FBgn0003231	ref(2)P	CG10360	NA	not_hit	2.57219	0	2.68143	0	1.83401	0
FBgn0015037	Cyp4p1	CG10842	NA	not_hit	2.5562	1e-06	11.1579	0	2.18859	8e-06
FBgn0034968	RpL12	CG3195	RPL12	not_hit	2.54383	0	4.60436	0	3.51616	0
FBgn0052115	CG32115	CG32115	NA	hit	2.5403	3e-05	2.10672	0.000326	1.94936	0.000996
FBgn0038470	CG18213	CG18213	NA	not_hit	2.53678	5.9e-05	2.30378	0.000139	1.36888	0.149541
FBgn0039644	CG11897	CG11897	CFTR	not_hit	2.53151	1e-06	5.21982	0	2.54206	0
FBgn0036007	path	CG3424	SLC36A1	not_hit	2.5245	0	2.89989	0	1.36037	0.026772
FBgn0052195	CG32195	CG32195	NA	not_hit	2.51751	0	7.32079	0	2.38998	0
FBgn0250753	exba	CG2922	BZW1	not_hit	2.4932	1e-06	2.0195	2.1e-05	1.28254	0.122002
FBgn0260965	CG42588	CG42588	AKAP12	not_hit	2.49147	0.001021	1.15189	0.460851	1.33422	0.03767
FBgn0001257	ImpL2	CG15009	NA	not_hit	2.48975	6e-06	1.90792	0.000387	1.00069	0.99854
FBgn0004852	Ac76E	CG7978	ADCY2	not_hit	2.46741	2e-06	1.95748	7.6e-05	2.66106	0
FBgn0043841	vir-1	CG31764	NA	not_hit	2.44528	1e-06	2.91198	0	-2.04911	8e-06
FBgn0043841	vir-1	CG31764	NA	not_hit	2.44528	1e-06	2.91198	0	-2.04911	8e-06
FBgn0030235	Gclm	NA	GCLM	hit	1.7	0.009962	2.7	0.0001	-1.10343	0.801058
FBgn0040022	CG40351	CG40351	NA	not_hit	2.43007	0.000504	1.8	0.019419	1.82134	0.012769
FBgn0010042	GstD6	CG4423	NA	not_hit	2.42839	1e-06	5.78774	0	-1.12272	0.491561
FBgn0025741	plexA	CG11081	PLXNA2	not_hit	2.42503	0.003336	1.46815	0.291428	1.00208	0.995435
FBgn0036306	CG10973	CG10973	NA	not_hit	2.42503	8e-06	1.36226	0.120744	-1.20999	0.299701
FBgn0053468	CG33468	CG33468	NA	not_hit	2.42167	0.000273	11.353	0	1.87644	0.005498
FBgn0040262	Ugt36Ba	CG13270	UGT3A1	not_hit	2.41496	0	8.12293	0	3.10157	0
FBgn0032002	CG8353	CG8353	CDA	not_hit	2.40327	0	6.95958	0	2.11991	0
FBgn0052594	be	CG32594	NA	not_hit	2.38171	0.002676	-1.11574	0.832781	1.19416	0.559503
FBgn0036309	Hip1	CG10971	HIP1	not_hit	2.37677	0.001353	1.67018	0.06923	1.64718	0.055269
FBgn0000246	c(3)G	CG17604	NA	not_hit	2.37183	0.001344	2.55266	0.000373	1.49692	0.124615
FBgn0027836	Dgp-1	CG5729	GTPBP1	not_hit	2.37019	0	2.23767	0	1.16959	0.083478
FBgn0040251	Ugt86Di	CG6658	UGT3A1	not_hit	2.35708	0	14.5102	0	3.84771	0
FBgn0035868	CG7194	CG7194	NA	not_hit	2.32785	3e-06	2.10672	1e-05	1.98618	2.9e-05
FBgn0030474	CG15747	CG15747	NSRP1	not_hit	2.3198	0	1.43893	0.007361	1.42899	0.006919
FBgn0050007	CG30007	CG30007	NA	not_hit	2.2974	0.00336	1.28254	0.525812	1.76418	0.056026
FBgn0037636	CG9821	CG9821	NA	not_hit	2.26734	0.033271	1.3113	0.629835	1.84165	0.096674
FBgn0035906	CG6673	CG6673	GSTO2	not_hit	2.26263	2e-06	2.53854	0	2.71886	0
FBgn0028540	CG9008	CG9008	NA	not_hit	2.26106	0	2.35545	0	3.39168	0
FBgn0028494	CG6424	CG6424	FAM13B	not_hit	2.25793	6.5e-05	2.56863	3e-06	1.38032	0.090377
FBgn0027101	Dyrk3	CG40478	DYRK2	not_hit	2.24078	0.00861	1.85575	0.050855	2.02933	0.015987
FBgn0043884	mask	CG33106	ANKHD1,ANKHD1	hit	2.23148	0.003983	1.42701	0.288816	1.81882	0.025805
FBgn0033945	CG12868	CG12868	NA	not_hit	2.22993	5e-05	2.84613	0	1.44894	0.041866
FBgn0034175	ste24b	CG9001	ZMPSTE24	not_hit	2.22684	1e-06	2.40661	0	1.69819	0.000219
FBgn0033483	egr	CG12919	NA	not_hit	2.22684	0	4.90754	0	21.3328	0
FBgn0010774	Aly	CG1101	ALYREF	hit	2.1901	0	2.34567	0	1.63694	1e-06
FBgn0039226	Ude	CG18410	NA	not_hit	2.18859	0	1.85061	1e-06	1.44794	0.001499
FBgn0053784	CG33784	CG33784	NA	not_hit	2.18859	3e-06	3.45815	0	1.85703	4.4e-05
FBgn0032723	ssp3	CG18397	SCAPER	not_hit	2.18404	0.019958	1.06807	0.921702	1.53475	0.192579
FBgn0033980	Cyp6a20	CG10245	CYP46A1	not_hit	2.18253	0	3.1145	0	1.79129	3e-06
FBgn0087039	Sbp2	CG7066	SECISBP2L	not_hit	2.17648	2.9e-05	1.90528	0.000195	1.53794	0.010416
FBgn0035996	CG3448	CG3448	NA	not_hit	2.17347	5e-06	3.26708	0	1.59328	0.0018
FBgn0025726	unc-13	CG2999	UNC13A	not_hit	2.16295	0.004952	1.12818	0.800173	1.68413	0.049446
FBgn0038893	CG6353	CG6353	ZBTB8OS	not_hit	2.15099	0	4.01389	0	1.77645	0
FBgn0027108	inx2	CG4590	NA	not_hit	2.1495	4e-06	3.57019	0	4.17565	0
FBgn0040392	CG14050	CG14050	NA	not_hit	2.14206	0	1.00278	0.99082	-1.05044	0.711437
FBgn0000259	CkIIbeta	CG15224	CSNK2B	not_hit	2.14058	0.000321	1.50525	0.139828	1.22349	0.433582
FBgn0033928	Arc2	CG13941	NA	not_hit	2.13022	0	2.50533	0	-1.43893	0.002444
FBgn0053554	Nipped-A	CG33554	TRRAP	hit	2.12874	0.005834	-1.30405	0.469003	1.43098	0.000627
FBgn0053493	CG33493	CG33493	NA	not_hit	2.12874	0	1.71356	5e-06	1.25527	0.040011
FBgn0033397	Cyp4p3	CG10843	NA	not_hit	2.12138	0	2.19162	0	3.69097	0
FBgn0034951	CG3860	CG3860	OSBPL2	not_hit	2.12138	3e-06	2.07772	2e-06	2.10089	1e-06
FBgn0052944	CG32944	CG32944	STK32B	hit	2.11844	0	3.34963	0	1.74473	1.1e-05
FBgn0029608	CG3091	CG3091	TTPAL	not_hit	2.1155	0	2.03355	0	2.00277	0
FBgn0052000	CG32000	CG32000	ATP13A4	hit	2.11257	0.005077	1.12194	0.805396	1.22519	0.460825
FBgn0036145	CG7607	CG7607	NA	not_hit	2.11111	3.9e-05	4.33791	0	1.18263	0.336247
FBgn0031216	CG11376	CG11376	DOCK8	not_hit	2.1038	0.009374	1.33515	0.441825	1.41519	0.220081
FBgn0011760	ctp	CG6998	DYNLL1	not_hit	2.10089	0.000251	-1.2033	0.48952	-1.33886	0.131405
FBgn0261262	CG42613	CG42613	NA	not_hit	2.10089	0.000244	1.18181	0.545458	1.27987	0.206359
FBgn0086757	cbs	CG4840	GOLGA1	not_hit	2.09943	1e-06	2.00694	1e-06	1.90528	3e-06
FBgn0003984	vn	CG10491	NA	hit	2.09072	0.000218	1.12272	0.707108	1.28967	0.184236
FBgn0053503	Cyp12d1-d	CG33503	NA	not_hit	2.08927	2e-06	3.1145	0	2.5245	0
FBgn0037935	CG6834	CG6834	NA	not_hit	2.08349	3e-06	2.16595	0	4.85678	0
FBgn0025455	CycT	CG6292	CCNT2	hit	2.08204	0.027621	1.23628	0.675315	2.36854	0.005852
FBgn0033767	CG13148	CG13148	NA	not_hit	2.08204	0	2.19619	0	-1.82766	0
FBgn0039928	cals	CG11059	CLSTN3	not_hit	2.08204	0.011919	-1.02456	0.97069	-1.31768	0.34759
FBgn0040260	Ugt36Bc	CG17932	UGT3A1	not_hit	2.07772	0	2.77599	0	2.75108	0
FBgn0037972	CG10005	CG10005	NA	hit	2.07772	3e-06	7.50057	0	2.25949	0
FBgn0037672	sage	CG12952	NA	not_hit	2.07628	0	3.93128	0	2.70945	0
FBgn0004907	14-3-3zeta	CG17870	YWHAH	not_hit	2.07484	0.000558	2.27363	7.1e-05	1.62113	0.015498
FBgn0016076	vri	CG14029	NFIL3	hit	2.07197	7.1e-05	2.93834	0	1.74715	0.00094
FBgn0036317	CG10948	CG10948	ENOX1	not_hit	2.07197	0.006893	1.60882	0.098643	1.43993	0.168472
FBgn0010043	GstD7	CG4371	NA	not_hit	2.06337	0	2.10672	0	1.49485	0.000683
FBgn0026319	Traf4	CG3048	TRAF4	hit	2.05908	1e-06	5.20898	0	1.68296	6.5e-05
FBgn0033993	CG8089	CG8089	ZBTB48	not_hit	2.05765	0.000834	1.72429	0.009786	2.63171	7e-06
FBgn0038432	CG14883	CG14883	GDE1	hit	2.05765	1e-05	2.10818	2e-06	1.74594	0.000159
FBgn0026262	bip2	CG2009	TAF3	hit	2.05765	0.00347	1.41618	0.224557	1.29415	0.298669
FBgn0032251	CG13142	CG13142	NA	hit	2.05196	0.00015	1.92252	0.000289	1.69114	0.002825
FBgn0032603	CG17928	CG17928	NA	not_hit	2.05053	0	2.39164	0	2.53503	0
FBgn0035170	dpr20	CG12191	NA	not_hit	2.04344	1e-06	2.10672	0	5.31106	0
FBgn0033131	CR12842	CR12842	NA	not_hit	2.04344	0	1.65061	1e-05	-1.23371	0.05184
FBgn0086711	mol	CG4482	DUOXA1	not_hit	2.0392	4e-06	1.30405	0.07639	1.34537	0.030338
FBgn0001145	Gs2	CG1743	GLUL	not_hit	2.0392	0	6.09235	0	3.72696	0
FBgn0086906	sls	CG1915	MYOT	not_hit	2.03073	0	1.10038	0.451921	1.08448	0.35278
FBgn0036735	Edc3	CG6311	EDC3	not_hit	2.02792	0.002381	2.04627	0.00158	1.86736	0.004988
FBgn0039157	Myo95E	CG5501	NA	not_hit	2.02371	0.014589	1.73869	0.064873	1.64148	0.075639
FBgn0030357	Sclp	CG2471	LRRC20	not_hit	2.01391	0.000172	1.58557	0.009774	1.1487	0.458037
FBgn0026427	Su(var)2-HP2	CG12864	NA	not_hit	2.01112	0.020132	1.29504	0.531389	1.76296	0.048804
FBgn0259823	CG42404	CG42404	DGCR2	not_hit	2.01112	0.000123	1.39571	0.070284	2.71697	0
FBgn0052196	CG32196	CG32196	GGCT	not_hit	2.01112	2.9e-05	1.98069	1.8e-05	1.42011	0.020812
FBgn0004395	unk	CG4620	UNKL	not_hit	2.00555	0.002467	2.12432	0.000777	1.32409	0.217492
FBgn0037098	Wnk	CG7177	NA	not_hit	2.00416	0.033391	1.22688	0.681486	2.01112	0.023045
FBgn0051510	CG31510	CG31510	NA	not_hit	2.00416	0.011491	-1.01115	0.987002	-1.5305	0.111998
FBgn0039006	Cyp6d4	CG12800	CYP3A43	not_hit	2.00139	0	2.42335	0	1.74836	0
FBgn0051441	CG31441	CG31441	NA	not_hit	2	3e-06	1.62563	0.000267	1.95342	2e-06
FBgn0033875	CG6357	CG6357	NA	not_hit	1.99723	0.000455	1.14552	0.641999	1.71119	0.003811
FBgn0038826	CG17838	CG17838	HNRNPR	hit	1.99723	0.046958	-1.48555	0.170433	1.59107	0.062757
FBgn0011230	poe	CG14472	UBR4	hit	1.99032	0.039245	1.22349	0.694317	1.82387	0.056326
FBgn0026379	Pten	CG5671	PTEN	not_hit	1.98756	0.007455	-1.08673	0.854686	-1.32134	0.277812
FBgn0037012	Rcd2	CG4786	NA	not_hit	1.98206	0.000333	2.48975	2e-06	1.27899	0.181588
FBgn0052016	CG32016	CG32016	NA	not_hit	1.98069	0.006306	-1.09885	0.835557	-1.20664	0.467535
FBgn0019890	Smg5	CG8954	SMG5	not_hit	1.97794	0	1.805	1e-06	1.41323	0.001706
FBgn0031998	CG8451	CG8451	SLC5A5	not_hit	1.97383	0.00042	1.70409	0.00393	2.23303	1.9e-05
FBgn0015269	Nf1	CG8318	NF1	not_hit	1.96837	0.025941	-1.35191	0.237997	-1.21419	0.536703
FBgn0002566	lt	CG18028	VPS41	not_hit	1.96428	0.000127	1.07177	0.817158	1.43893	0.02643
FBgn0032224	Sps2	CG5025	SEPHS1	not_hit	1.95748	1e-06	2.24544	0	1.13603	0.29693
FBgn0033221	CG12825	CG12825	NA	not_hit	1.95748	0.000646	10.112	0	7.37682	0
FBgn0032243	Klp31E	CG5300	KIF21B	not_hit	1.93187	0.003151	1.81504	0.006489	2.05908	0.000765
FBgn0037354	CG12171	CG12171	NA	not_hit	1.93187	3.4e-05	2.93223	0	2.38337	0
FBgn0052695	CG32695	CG32695	NA	not_hit	1.93053	0.008646	5.95871	0	2.36035	0.000375
FBgn0026263	bip1	CG7574	NA	not_hit	1.9292	8.8e-05	2.07916	8e-06	2.10818	5e-06
FBgn0003866	tsh	CG1374	TSHZ3	not_hit	1.91853	0.000288	1.27279	0.238197	2.48458	1e-06
FBgn0000644	Fcp3C	CG4015	NA	not_hit	1.91454	0	3.54062	0	1.38607	0.001708
FBgn0029896	CG3168	CG3168	SV2C	not_hit	1.90792	1e-06	4.00277	0	1.81504	1e-06
FBgn0034162	CG6426	CG6426	NA	not_hit	1.88296	3.3e-05	3.23553	0	2.01252	2e-06
FBgn0042206	GstD10	CG18548	NA	not_hit	1.88165	1e-06	4.51899	0	1.31221	0.01609
FBgn0051676	CG31676	CG31676	NA	not_hit	1.87905	0	3.38698	0	1.64262	7e-06
FBgn0034804	CG3831	CG3831	NA	not_hit	1.86995	0.000274	2.93223	0	3.24901	0
FBgn0020300	gk	CG13695	NA	not_hit	1.86348	1.6e-05	2.55974	0	1.68529	7.7e-05
FBgn0031957	TwdlE	CG14534	NA	not_hit	1.86219	0.01098	3.18656	4e-06	-6.53868	0
FBgn0034935	CG13565	CG13565	NA	not_hit	1.86219	4.3e-05	2.72074	0	4.67835	0
FBgn0031957	TwdlE	CG14534	NA	not_hit	1.86219	0.01098	3.18656	4e-06	-6.53868	0
FBgn0050340	CG30340	CG30340	GPR50	not_hit	1.85832	3e-06	2.49147	0	2.68143	0
FBgn0037974	CG12224	CG12224	NA	not_hit	1.85832	0	3.86375	0	2.1038	0
FBgn0038353	CG5399	CG5399	NA	not_hit	1.85061	9.9e-05	1.24057	0.22027	2.03778	4e-06
FBgn0052021	CG32021	NA	NA	hit	1.84165	0.000318	2.73587	0	2.51228	0
FBgn0033716	Den1	CG8493	SENP8	not_hit	1.84038	0	2.17799	0	1.17772	0.118779
FBgn0053170	CG33170	CG33170	NA	not_hit	1.84038	0.000987	2.90392	0	1.58777	0.008678
FBgn0015663	Dot	CG2788	UGT3A1	not_hit	1.83655	0	2.19162	0	2.1155	0
FBgn0001987	Gli	CG3903	CEL	not_hit	1.83147	9.8e-05	2.24078	0	1.06142	0.717513
FBgn0037934	CG6830	CG6830	NA	not_hit	1.82893	0.000196	4.20761	0	5.38147	0
FBgn0022709	Adk1	CG17146	AK1	not_hit	1.8226	1e-05	2.27837	0	2.05338	0
FBgn0035678	CG10469	CG10469	CTRL	not_hit	1.81504	0	3.14051	0	2.34567	0
FBgn0036931	CG14183	CG14183	NA	not_hit	1.81252	3.2e-05	2.23457	0	1.29146	0.050813
FBgn0019662	qm	CG8593	GGPS1	not_hit	1.80751	3.4e-05	1.9711	1e-06	2.15696	0
FBgn0040257	Ugt86Dc	CG4739	UGT3A1	not_hit	1.80375	0.00014	1.54756	0.002851	4.41373	0
FBgn0040009	CG17490	CG17490	NA	not_hit	1.80125	8e-05	1.58777	0.000946	2.21606	0
FBgn0051388	CG31388	CG31388	NA	not_hit	1.8	0	1.95477	0	2.4932	0
FBgn0013988	Strn-Mlck	CG18255	NA	not_hit	1.79751	0.000495	2.53854	0	4.21637	0
FBgn0050118	CG30118	CG30118	NA	not_hit	1.78881	1e-06	2.18859	0	1.99585	0
FBgn0037719	bocksbeutel	CG9424	NA	not_hit	1.78633	0	2.02792	0	1.23799	0.004001
FBgn0001230	Hsp68	CG5436	NA	not_hit	1.78509	0.000641	2.37183	1e-06	1.98756	3.3e-05
FBgn0032221	CG5375	CG5375	SCHIP1	not_hit	1.78386	0.001254	1.91853	0.000212	2.49839	1e-06
FBgn0050502	CG30502	CG30502	FA2H	not_hit	1.77769	4.4e-05	3.83972	0	5.61	0
FBgn0038014	CG10041	CG10041	CTRL	not_hit	1.77769	0.000303	2.84415	0	2.37677	0
FBgn0034246	Dcr-2	CG6493	NA	not_hit	1.77276	0.00585	2.01391	0.000559	2.0392	0.000372
FBgn0038953	CG18596	CG18596	TARBP1	not_hit	1.76908	0.000134	2.51577	0	1.70409	0.000147
FBgn0015399	kek1	CG12283	ISLR	not_hit	1.7593	0.006179	2.29899	5e-05	1.17936	0.436056
FBgn0033459	CG12744	CG12744	NA	not_hit	1.75321	0.000515	1.50316	0.009476	2.83039	0
FBgn0002921	Atpalpha	CG5670	ATP1A2	not_hit	1.75321	0.026663	-1.56266	0.014242	2.22684	0.00084
FBgn0053137	CG33137	CG33137	NA	not_hit	1.75078	1e-05	2.28628	0	1.54114	0.000159
FBgn0001977	l(2)35Bg	CG4180	CIAPIN1	not_hit	1.74715	0	2.07197	0	1.77892	0
FBgn0004629	Cys	CG8050	NA	not_hit	1.74715	0.160479	3.5801	0.000334	1.44193	0.31589
FBgn0034605	CG15661	CG15661	UGT3A1	not_hit	1.74715	0.000362	8.49727	0	2.51054	0
FBgn0010039	GstD3	CG4381	NA	not_hit	1.74473	1.3e-05	2.24544	0	-1.01607	0.910881
FBgn0031689	Cyp28d1	CG10833	CYP3A43	not_hit	1.74352	0.000122	6.63456	0	2.08493	1e-06
FBgn0039260	Smg6	CG6369	SMG6	not_hit	1.74231	7.9e-05	2.04627	1e-06	1.50838	0.001507
FBgn0085260	CG34231	CG34231	RBM48	not_hit	1.73989	0.000178	2.37841	0	2.82451	0
FBgn0035977	PGRP-LF	CG4437	PGLYRP1	not_hit	1.73869	0.00012	1.27456	0.104789	-2.46913	0
FBgn0028550	A3-3	CG11405	JDP2	hit	1.73388	0.103316	-2.00416	0.030792	-2.12285	0.013292
FBgn0032026	CG7627	CG7627	CFTR	not_hit	1.72429	0.005668	2.5088	5e-06	1.61664	0.010709
FBgn0086348	se	CG6781	GSTO2	not_hit	1.71475	3e-06	3.25126	0	1.65176	3e-06
FBgn0032252	CG6232	CG6232	ADAMTSL4	not_hit	1.71	0.002745	4.35901	0	3.65279	0
FBgn0014031	Spat	CG3926	AGXT	not_hit	1.70645	6e-06	8.75435	0	5.25248	0
FBgn0032456	MRP	CG6214	ABCC2	not_hit	1.70645	0.022005	2.4402	9.3e-05	1.30858	0.242283
FBgn0038638	CG7702	CG7702	NA	not_hit	1.70409	0.000438	3.44141	0	2.23148	0
FBgn0067779	dbr	CG11371	NA	hit	1.70173	0.017247	1.8609	0.004072	2.66475	1e-05
FBgn0032637	CG5050	CG5050	NA	not_hit	1.70173	2e-06	2.12727	0	1.12194	0.261022
FBgn0063923	Kaz1-ORFB	CG1220	NA	not_hit	1.69819	0.010529	3.57762	0	3.87179	0
FBgn0036240	CG6928	CG6928	SLC26A11	not_hit	1.69114	1.2e-05	3.51372	0	1.86995	0
FBgn0038115	CG7966	CG7966	SELENBP1	not_hit	1.68997	0.000259	1.8302	1.8e-05	2.4932	0
FBgn0051216	Naam	CG31216	NA	not_hit	1.67714	0.000193	3.70122	0	-1.19748	0.175563
FBgn0085261	CG34232	CG34232	NA	not_hit	1.67481	0.000409	3.13616	0	8.13984	0
FBgn0051436	CG31436	CG31436	NA	not_hit	1.67249	1.9e-05	1.4651	0.000528	2.50533	0
FBgn0037217	CG14636	CG14636	NA	not_hit	1.66902	0.000217	2.42335	0	4.03341	0
FBgn0052407	CG32407	CG32407	MOSPD2	not_hit	1.66786	0.005042	1.38992	0.089837	2.14652	2.4e-05
FBgn0032256	RluA-2	CG6187	RPUSD2	not_hit	1.66671	0.001469	1.41225	0.034198	2.53854	0
FBgn0032935	CG8678	CG8678	WIPI1	not_hit	1.66671	0.000192	2.0209	1e-06	3.12748	0
FBgn0037222	CG14642	CG14642	NA	not_hit	1.66555	0.000147	2.49839	0	14.6112	0
FBgn0028940	Cyp28a5	CG8864	CYP3A43	not_hit	1.6644	5.1e-05	2.36035	0	-3.02304	0
FBgn0028940	Cyp28a5	CG8864	CYP3A43	not_hit	1.6644	5.1e-05	2.36035	0	-3.02304	0
FBgn0016031	lama	CG10645	PLBD1	not_hit	1.66209	0.004813	2.68887	0	1.96292	0.000119
FBgn0037151	CG7130	CG7130	NA	not_hit	1.65176	0.000859	2.07772	2e-06	1.25093	0.125437
FBgn0035497	CG14995	CG14995	C21orf2	not_hit	1.65176	0.002179	1.99446	2.5e-05	1.1088	0.54703
FBgn0036814	CG14073	CG14073	BCORL1	not_hit	1.64832	0.058971	1.3566	0.332782	2.04769	0.003341
FBgn0034718	wdp	CG3413	NA	not_hit	1.64718	0.002207	4.21637	0	8.03891	0
FBgn0027341	Gfat1	CG12449	GFPT2	not_hit	1.64604	0.016474	1.17202	0.268934	2.10964	0
FBgn0037071	CG7632	CG7632	SERHL2	not_hit	1.63921	4e-06	2.60268	0	1.93455	0
FBgn0040259	Ugt86Da	CG18578	UGT3A1	not_hit	1.63694	6e-06	3.76591	0	2.00416	0
FBgn0024806	DIP2	CG7020	NA	not_hit	1.63694	0.039588	1.74473	0.01669	2.50359	6.1e-05
FBgn0036665	CG13024	CG13024	NA	not_hit	1.6358	0.001087	1.70291	0.000294	-2.59188	0
FBgn0031142	r-cup	CG10998	NA	not_hit	1.63241	0.000272	1.52203	0.001029	2.1495	0
FBgn0035968	CG4484	CG4484	SLC45A3	not_hit	1.63127	4.1e-05	1.76786	1e-06	9.7608	0
FBgn0000083	AnnIX	CG5730	ANXA13	not_hit	1.63127	0.000375	1.95884	2e-06	1.30044	0.043813
FBgn0010408	RpS9	CG3395	RPS9	not_hit	1.63014	0.001955	2.85799	0	2.18253	2e-06
FBgn0037000	CG5130	CG5130	SLC30A1	not_hit	1.63014	0.000501	2.15248	0	3.03774	0
FBgn0038381	CG3303	CG3303	ENDOU	not_hit	1.62676	0.000526	2.1495	0	1.78757	0.000844
FBgn0051633	CG31633	CG31633	NA	not_hit	1.62676	9.6e-05	2.68328	0	2.49666	0
FBgn0259937	Nop60B	CG3333	DKC1,DKC1,DKC1	not_hit	1.62225	0.000122	2.16145	0	1.47427	0.000891
FBgn0053057	CG33057	CG33057	TRPT1	not_hit	1.62225	0.004336	2.77984	0	1.99723	3.6e-05
FBgn0029507	Tsp42Ed	CG12846	NA	not_hit	1.62113	4.2e-05	2.6629	0	1.53156	9.7e-05
FBgn0040837	CG8620	CG8620	NA	not_hit	1.62001	0.007002	2.25324	8e-06	-2.03637	5e-05
FBgn0040837	CG8620	CG8620	NA	not_hit	1.62001	0.007002	2.25324	8e-06	-2.03637	5e-05
FBgn0029826	CG6041	CG6041	NA	not_hit	1.61888	4e-06	2.97935	0	2.73587	0
FBgn0016696	Pitslre	CG4268	CDK11A,CDK11A	not_hit	1.61776	0.0416	2.78176	1.1e-05	1.34257	0.194849
FBgn0032726	CG10621	CG10621	NA	not_hit	1.61776	0.000118	3.37995	0	5.36285	0
FBgn0032497	CG6043	CG6043	NA	hit	1.61217	0.001109	2.15696	1e-06	6.09235	0
FBgn0037391	CG2017	CG2017	GTPBP2	not_hit	1.61217	5e-06	1.87905	0	2.00694	0
FBgn0051469	CG31469	CG31469	NA	not_hit	1.60882	0.001091	2.38171	0	2.50012	0
FBgn0053469	CG33469	CG33469	NA	not_hit	1.6077	0.00053	4.5096	0	2.247	0
FBgn0050022	CG30022	CG30022	ETHE1	not_hit	1.6077	0.000335	3.6604	0	1.82134	5e-06
FBgn0036972	CG6434	CG6434	RBBP5	not_hit	1.60659	0.012801	1.75321	0.002416	2.10235	6.3e-05
FBgn0047114	CG31142	CG31142	NA	hit	1.5977	0.012264	1.98756	0.000179	-1.09809	0.641078
FBgn0046763	CG17278	CG17278	NA	not_hit	1.5977	1e-05	2.12727	0	1.31494	0.003684
FBgn0035246	CG13928	CG13928	NA	not_hit	1.59549	0.001007	2.25168	0	1.55617	0.001083
FBgn0051812	CG31812	CG31812	TSEN2	not_hit	1.59438	0.001005	1.99308	2e-06	2.21606	0
FBgn0051467	CG31467	CG31467	NA	not_hit	1.59328	0.003066	1.81504	0.000123	2.21914	1e-06
FBgn0033809	CG4630	CG4630	SLC22A2	not_hit	1.59218	0	3.34963	0	1.56917	0
FBgn0036975	CG5618	CG5618	NA	not_hit	1.58887	2.5e-05	2.59548	0	2.70945	0
FBgn0028856	CG18063	CG18063	NA	not_hit	1.58008	0.012444	3.09728	0	1.47939	0.025467
FBgn0036289	CG10657	CG10657	TTPAL	not_hit	1.57571	0.000166	2.91602	0	3.7218	0
FBgn0033194	CG2093	CG2093	VPS13C	hit	1.57462	0.116343	-1.05995	0.914116	2.18253	0.002512
FBgn0032946	nrv3	CG8663	ATP1B3	not_hit	1.57135	0.009905	1.15669	0.555289	4.3319	0
FBgn0033919	CG8547	CG8547	NA	not_hit	1.57026	0.000138	2.45037	0	-1.13839	0.256353
FBgn0036330	CG11263	CG11263	NA	not_hit	1.56808	0.01559	1.04247	0.908889	2.01112	0.000105
FBgn0002733	HLHmbeta	CG14548	HES2	not_hit	1.56482	0.000668	2.57219	0	1.16554	0.236463
FBgn0036290	CG10638	CG10638	NA	hit	1.56374	0.000828	4.29007	0	1.85318	0
FBgn0011676	Nos	CG6713	NA	not_hit	1.56049	0.021169	1.26663	0.309577	-2.85799	0
FBgn0030505	NFAT	CG11172	NFATC3	not_hit	1.55833	0.01959	1.60103	0.011519	2.09072	6.3e-05
FBgn0030968	CG7322	CG7322	DCXR	not_hit	1.55725	0.006493	5.35171	0	2.62079	0
FBgn0004028	wupA	CG7178	TNNI3	not_hit	1.55617	0.000149	2.02651	0	5.7041	0
FBgn0086690	cp309	CG33957	NA	not_hit	1.55186	0.114841	-1.35472	0.007261	2.02792	0.004488
FBgn0000273	Pka-C1	CG4379	NA	not_hit	1.54971	0.226495	-1.12428	0.717243	2.02792	0.021745
FBgn0039137	CG13604	CG13604	UBASH3B	not_hit	1.54971	0.015474	1.71119	0.002198	3.49429	0
FBgn0033876	synaptogyrin	CG10808	SYNGR1	not_hit	1.54756	0.058184	-1.38896	0.194047	1.99446	0.001207
FBgn0037936	CG6908	CG6908	NA	not_hit	1.53901	0.003084	2.59908	0	3.35893	0
FBgn0029508	Tsp42Ea	CG18817	NA	not_hit	1.53581	0.006514	6.23332	0	3.15579	0
FBgn0028434	Ercc1	CG10215	ERCC1	not_hit	1.53368	0.000571	2.4657	0	1.58777	0.000105
FBgn0034408	sano	CG12758	NA	not_hit	1.53262	0.002629	1.49692	0.003552	3.70892	0
FBgn0031683	CG4230	CG4230	NA	not_hit	1.53156	0.000251	2.43344	0	1.72548	2e-06
FBgn0024291	Sir2	CG5216	SIRT1	not_hit	1.52838	0.004989	1.30134	0.105189	2.22684	0
FBgn0038595	CG7142	CG7142	NA	not_hit	1.52838	0.006311	3.42238	0	2.46741	0
FBgn0033724	CG8501	CG8501	NA	not_hit	1.52626	0.000309	1.39765	0.002779	7.94474	0
FBgn0051140	CG31140	CG31140	NA	not_hit	1.52414	0.002386	2.49147	0	3.92312	0
FBgn0031645	CG3036	CG3036	NA	not_hit	1.52414	0.015864	2.55974	0	2.59548	0
FBgn0243514	eater	CG6124	NA	not_hit	1.52414	0.208533	-2.24233	0.005908	1.17691	0.611129
FBgn0050497	CG30497	CG30497	FAM46A	not_hit	1.52309	0.094324	1.51362	0.105465	2.23767	0.000445
FBgn0034240	MESR4	CG4903	NA	hit	1.51992	0.128357	-1.11419	0.809785	2.09217	0.002495
FBgn0050460	CG30460	CG30460	ZC2HC1A	not_hit	1.51467	0.000216	1.26313	0.035802	3.23328	0
FBgn0001981	esg	CG3758	SNAI2	not_hit	1.50004	0.000215	1.95342	0	1.967	0
FBgn0000351	cort	CG11330	NA	not_hit	1.49796	0.003484	2.00416	1e-06	1.48144	0.003018
FBgn0063495	GstE5	CG17527	NA	not_hit	1.49692	0.000582	2.09652	0	1.00347	0.980486
FBgn0004509	Fur1	CG10772	PCSK4	not_hit	1.49485	0.040736	2.13317	0	-1.05117	0.817631
FBgn0052549	CG32549	CG32549	NT5C2	not_hit	1.49485	0.00585	2.33108	0	1.13761	0.385398
FBgn0083077	mld	CG34100	NA	not_hit	1.48452	0.205032	-1.9172	0.004025	2.0648	0.006512
FBgn0004034	y	CG3757	NA	not_hit	1.48247	0.025647	4.99332	0	-5.01413	0
FBgn0004034	y	CG3757	NA	not_hit	1.48247	0.025647	4.99332	0	-5.01413	0
FBgn0000567	Eip74EF	CG32180	ELF4	not_hit	1.48144	8e-06	2.3933	0	2.5865	0
FBgn0036892	CG8798	CG8798	LONP1	not_hit	1.47529	0.000447	2.66845	0	2.30697	0
FBgn0013323	Ptth	CG13687	NA	not_hit	1.46917	0.000793	4.25158	0	3.61	0
FBgn0032032	CG17294	CG17294	HDHD2	not_hit	1.46917	0.00563	2.2253	0	-1.06216	0.690274
FBgn0034647	pirk	CG15678	NA	not_hit	1.46815	0.004304	1.62001	0.000256	2.33755	0
FBgn0037712	CG16789	CG16789	IQCA1	not_hit	1.46612	0.007628	1.57352	0.001178	2.03637	1e-06
FBgn0025638	Roc1a	CG16982	RBX1	not_hit	1.4651	0.000121	1.64035	1e-06	1.9602	0
FBgn0037973	CG18547	CG18547	NA	hit	1.4651	2.8e-05	3.95314	0	2.48458	0
FBgn0036993	CG5910	CG5910	NA	not_hit	1.46409	0.001074	1.24057	0.077831	3.17774	0
FBgn0033782	sug	CG3850	GLIS2	hit	1.46003	0.004368	3.32188	0	3.38463	0
FBgn0052625	CG32625	CG32625	NA	not_hit	1.45902	0.0806	3.35427	0	6.76927	0
FBgn0037375	kat-60L1	CG1193	KATNAL1	not_hit	1.45599	0.005429	2.04202	1e-06	1.87774	4e-06
FBgn0037773	CG5359	CG5359	TCTEX1D1	not_hit	1.45196	0.000394	1.45498	0.000219	2.22993	0
FBgn0036186	CG6071	CG6071	NA	not_hit	1.44995	0.020632	2.0167	1.2e-05	2.93834	0
FBgn0035476	CG12766	CG12766	NA	not_hit	1.44995	0.011215	4.00555	0	1.05995	0.71691
FBgn0035355	CG16985	CG16985	ACOT13	not_hit	1.44693	0.280999	1.77769	0.062261	2.77022	0.000364
FBgn0030326	CG2444	CG2444	NA	not_hit	1.44393	0.040945	2.34892	2e-06	2.23923	5e-06
FBgn0038395	CG10407	CG10407	NA	not_hit	1.44293	0.00076	1.95206	0	2.2548	0
FBgn0038347	CG18522	CG18522	NA	not_hit	1.43993	0.018109	2.37183	0	-1.11188	0.506702
FBgn0004859	ci	CG2125	GLI2	not_hit	1.43794	0.056498	1.56157	0.014668	2.47942	2e-06
FBgn0005427	ewg	CG3114	NRF1	not_hit	1.43594	0.008029	1.34723	0.114204	1.97247	1e-06
FBgn0037960	mthl5	CG6965	NA	not_hit	1.43495	0.002879	1.72907	9e-06	2.01391	0
FBgn0087007	bbg	CG42230	PDZD2	not_hit	1.42701	0.088341	1.29954	0.264472	4.42906	0
FBgn0024891	ferrochelatase	CG2098	FECH	not_hit	1.42504	0.004731	2.19466	0	2.23923	0
FBgn0037730	CG9444	CG9444	SLC15A1	not_hit	1.42405	0.005387	1.79502	6e-06	2.2958	0
FBgn0050052	Obp49a	CG30052	NA	not_hit	1.42208	0.017671	3.01049	0	-1.48658	0.00482
FBgn0039207	CG5789	CG5789	CFTR	not_hit	1.42208	0.127679	2.49147	2.2e-05	2.18707	0.000163
FBgn0053526	PNUTS	CG33526	PPP1R10	not_hit	1.41814	0.00128	1.82893	0	1.98481	0
FBgn0032957	CG2225	CG2225	NA	not_hit	1.41618	0.242457	1.66209	0.048562	3.44618	1e-06
FBgn0015513	mbc	CG10379	DOCK2	not_hit	1.41421	0.368893	-1.25006	0.641225	2.28628	0.006664
FBgn0038344	CG5205	CG5205	ASCC3	not_hit	1.41421	0.1447	2.08782	0.001631	1.86607	0.006519
FBgn0046322	p38c	CG33338	MAPK14	not_hit	1.40639	0.047951	3.605	0	3.17334	0
FBgn0034850	CG9875	CG9875	NA	not_hit	1.40153	0.027007	1.87514	2.9e-05	4.03901	0
FBgn0028424	JhI-26	CG3767	NA	not_hit	1.40056	3.4e-05	2.28628	0	1.58447	0
FBgn0039727	CG15523	CG15523	VPS13B	not_hit	1.40056	0.157007	-1.04319	0.922736	1.9602	0.001233
FBgn0261285	Ppcs	CG5629	PPCS	not_hit	1.39862	0.110954	1.3333	0.202103	1.967	0.000377
FBgn0054002	CG34002	CG34002	NA	not_hit	1.39862	0.008448	2.15099	0	1.49485	0.000996
FBgn0032512	CG9305	CG9305	BDP1	not_hit	1.39668	0.000808	1.40444	0.000439	2.0548	0
FBgn0033979	Cyp6a19	CG10243	CYP3A43	not_hit	1.39571	0.00279	2.40827	0	2.25636	0
FBgn0033095	CG3409	CG3409	SLC16A6	not_hit	1.39474	0.127367	1.67597	0.009776	4.03062	0
FBgn0032391	escl	CG5202	EED	not_hit	1.39088	0.041991	2.63902	0	1.38032	0.034364
FBgn0033769	CG8768	CG8768	SDR39U1	not_hit	1.39088	0.074483	2.01112	6.7e-05	1.43296	0.034636
FBgn0039874	CG2135	CG2135	GUSB	not_hit	1.39088	0.004487	1.71	6e-06	2.12432	0
FBgn0033458	CG18446	CG18446	NA	not_hit	1.39088	0.074024	1.49796	0.022617	5.63338	0
FBgn0015040	Cyp9c1	CG3616	CYP3A43	not_hit	1.38703	0.00031	5.31106	0	3.09084	0
FBgn0029657	CG12535	CG12535	NA	not_hit	1.38703	0.007631	1.91587	1e-06	8.05006	0
FBgn0031775	CG9150	CG9150	DHRS11	not_hit	1.38607	0.033156	3.54062	0	12.8884	0
FBgn0026315	Ugt35a	CG6644	UGT3A1	not_hit	1.38511	0.013394	1.36794	0.016207	2.38998	0
FBgn0038181	CG9297	CG9297	SRL	hit	1.37841	0.139258	1.79876	0.00259	1.98343	0.00038
FBgn0002868	MtnA	CG9470	NA	not_hit	1.3765	0.349666	3.92584	3e-06	-3.31039	2.3e-05
FBgn0035847	mthl7	CG7476	NA	not_hit	1.37459	0.006311	2.40494	0	3.26934	0
FBgn0024236	foi	CG6817	SLC39A5	not_hit	1.37364	0.134562	1.31768	0.223005	-2.02792	0.000191
FBgn0052099	eap	CG32099	AASDHPPT	not_hit	1.36604	0.003585	2.13022	0	2.73208	0
FBgn0037723	SpdS	CG8327	SRM	not_hit	1.36415	0.075572	1.93724	6.6e-05	2.25168	2e-06
FBgn0039223	CG5805	CG5805	SLC25A44	not_hit	1.3632	0.003965	1.95748	0	2.71509	0
FBgn0032681	CG10283	CG10283	NA	not_hit	1.3632	0.001227	1.45801	6.9e-05	4.21929	0
FBgn0034184	CG9646	CG9646	KIAA0930	not_hit	1.3566	0.000439	1.94801	0	2.1901	0
FBgn0052638	CG32638	CG32638	AGTRAP	not_hit	1.35566	0.002367	1.95748	0	1.51782	2.5e-05
FBgn0037614	CG8116	CG8116	TMEM80	not_hit	1.35472	0.014071	1.71832	1.3e-05	2.19162	2.3e-05
FBgn0040232	cmet	CG6392	KIF9	not_hit	1.35472	0.391053	-2.0195	0.01443	1.40444	0.23736
FBgn0030747	CG4301	CG4301	ATP11B	not_hit	1.35379	0.05043	1.53368	0.003465	2.22684	0
FBgn0035880	CG17352	CG17352	NA	not_hit	1.35191	0.000455	2.04061	0	1.88557	0
FBgn0003162	Pu	CG9441	GCH1	not_hit	1.35097	0.10295	2.01391	5e-05	1.13367	0.485354
FBgn0260798	Gprk1	CG40129	ADRBK2	not_hit	1.3491	0.333243	-2.7283	0.0001	-1.9602	0.007
FBgn0052406	CG32406	CG32406	NA	not_hit	1.3463	0.122231	2.61172	0	2.33593	3e-06
FBgn0003495	spz	CG6134	NA	not_hit	1.34164	0.098982	1.24833	0.264814	2.29899	1e-06
FBgn0031220	CG4822	CG4822	ABCG1	not_hit	1.33978	0.009118	1.24315	0.062491	2.01252	0
FBgn0036896	wnd	CG8789	MAP3K13	not_hit	1.337	0.133194	1.61888	0.005948	2.44189	1e-06
FBgn0051674	CG31674	CG31674	GRHPR	not_hit	1.337	0.002989	1.9292	0	2.15696	0
FBgn0027654	jdp	CG2239	DNAJC12	not_hit	1.3333	0.041612	1.56699	1.2e-05	2.74918	0
FBgn0028985	Spn4	CG9453	NA	not_hit	1.33145	0.00135	2.72641	0	1.47939	1.1e-05
FBgn0014427	CG11899	CG11899	PSAT1	not_hit	1.33145	0.106826	2.28311	2e-06	2.41999	0
FBgn0035870	Gr66a	CG7189	NA	not_hit	1.33053	0.135254	3.35893	0	1.98206	7.4e-05
FBgn0085257	CG34228	CG34228	NA	hit	1.32869	0.627602	2.80889	0.013058	1.76786	0.167927
FBgn0000092	CG2650	CG2650	NA	not_hit	1.32777	0.081589	2.96288	0	2.69447	0
FBgn0037513	pyd3	CG3027	UPB1	not_hit	1.32593	0.066138	2.95263	0	2.39496	0
FBgn0050296	RIC-3	CG30296	NA	not_hit	1.32317	0.046678	1.06881	0.773422	6.1603	0
FBgn0085203	CG34174	CG34174	NA	not_hit	1.32317	0.203041	1.88688	0.00094	2.45717	6e-06
FBgn0039319	CG13659	CG13659	NA	not_hit	1.32317	0.018923	1.18427	0.213282	2.21299	0
FBgn0000527	e	CG3331	AASDH	not_hit	1.32134	0.164726	2.07484	5.6e-05	-6.43973	0
FBgn0000527	e	CG3331	AASDH	not_hit	1.32134	0.164726	2.07484	5.6e-05	-6.43973	0
FBgn0023520	CG3857	CG3857	NA	not_hit	1.31951	0.012932	1.95342	0	1.39571	0.001753
FBgn0038268	CG3631	CG3631	FAM20B	not_hit	1.31951	0.078645	1.68997	0.000371	2.05196	3e-06
FBgn0031628	CG3294	CG3294	ZRSR2	not_hit	1.31859	0.003946	1.93589	0	1.95884	0
FBgn0260400	elav	CG4262	ELAVL1	not_hit	1.31768	0.057345	1.67714	0.000174	3.53571	0
FBgn0003475	spir	CG10076	SPIRE1	not_hit	1.31585	0.276497	-1.57026	0.000254	-2.32624	0
FBgn0001089	Gal	CG9092	GLB1L2	not_hit	1.31403	0.066824	1.30495	0.07768	4.44443	0
FBgn0029752	TrxT	CG3315	NA	not_hit	1.31312	0.02319	1.90264	0	3.2221	0
FBgn0028978	trbl	CG5408	TRIB2	not_hit	1.30949	0.007285	1.98481	0	2.34404	0
FBgn0036777	CG7341	CG7341	NA	not_hit	1.30586	0.014679	1.9172	0	2.42839	0
FBgn0028675	Sur	CG5772	NA	not_hit	1.30495	0.031267	3.16455	0	4.56622	0
FBgn0039462	CG14252	CG14252	NA	not_hit	1.30134	0.069815	1.76663	4.1e-05	2.30378	0
FBgn0031464	Duox	CG3131	DUOX1	not_hit	1.30044	0.061127	1.39378	0.013131	2.19466	0
FBgn0020653	Trxr-1	CG2151	TXNRD2	not_hit	1.29594	0.000457	1.98206	0	1.35754	2.3e-05
FBgn0039809	CG15547	CG15547	NA	not_hit	1.29504	0.006587	1.38511	0.000461	2.22222	0
FBgn0004419	me31B	CG4916	DDX6	not_hit	1.29504	0.194234	-1.64035	0.004777	-2.16595	1.5e-05
FBgn0029002	miple2	CG18321	NA	not_hit	1.29325	0.05099	-1.14631	0.405337	2.14801	0
FBgn0033760	CG8785	CG8785	SLC36A1	not_hit	1.29056	0.012823	1.19997	0.093585	2.04344	0
FBgn0260746	Ect3	CG3132	GLB1L2	not_hit	1.28967	0.055998	4.75024	0	2.79917	0
FBgn0015316	Try29F	CG9564	NA	not_hit	1.28432	0.097232	1.75564	6.7e-05	2.69447	0
FBgn0004167	kst	CG12008	SPTBN5	not_hit	1.28432	0.501252	-2.12727	0.007491	-1.21504	0.515737
FBgn0038110	CG8031	CG8031	MEMO1	not_hit	1.28343	0.007393	1.51677	1e-05	2.2084	0
FBgn0038803	CG5191	CG5191	NA	not_hit	1.28343	0.083907	1.72309	6.6e-05	2.44359	0
FBgn0051272	CG31272	CG31272	SV2C	not_hit	1.28165	0.03646	1.48658	0.000461	3.85839	0
FBgn0033437	CG12926	CG12926	TTPAL	not_hit	1.28076	0.146188	2.4932	0	3.37995	0
FBgn0051694	CG31694	CG31694	IFRD1	not_hit	1.27987	0.009962	2.14652	0	1.55079	6e-06
FBgn0037429	Osi19	CG15189	NA	not_hit	1.27721	0.016031	2.0167	0	2.25324	0
FBgn0032218	CG5381	CG5381	NA	not_hit	1.27721	0.03224	1.09278	0.583575	2.07916	0
FBgn0011666	msi	CG5099	HNRNPD	not_hit	1.27721	0.546722	-2.38667	0.003564	-1.58337	0.124615
FBgn0037345	rev7	CG2948	MAD2L2	not_hit	1.27633	0.121255	2.0648	2e-06	1.13367	0.400407
FBgn0032805	CG10337	CG10337	NA	not_hit	1.27544	0.078645	3.79211	0	-1.00486	0.976694
FBgn0033133	Tsp42Ek	CG12841	NA	not_hit	1.27103	0.107659	1.21588	0.228935	2.09217	0
FBgn0029167	Hml	CG7002	MUC5B	hit	1.27103	0.551387	-1.99446	0.023291	1.01466	0.969089
FBgn0005536	Mbs	CG32156	PPP1R12A	hit	1.27015	0.420976	-1.499	0.11942	1.95342	0.000261
FBgn0023416	Ac3	CG1506	ADCY3	not_hit	1.26927	0.154198	1.12428	0.602213	1.98069	9e-06
FBgn0039127	CG13602	CG13602	OPA3	not_hit	1.26839	0.139023	2.23303	0	5.23794	0
FBgn0036910	Cyp305a1	CG8733	NA	not_hit	1.26576	0.115758	3.10803	0	6.87805	0
FBgn0085360	CG34331	CG34331	NA	not_hit	1.26313	0.32129	2.33432	2.3e-05	4.55989	0
FBgn0039637	CG11880	CG11880	SLC44A2	not_hit	1.25876	0.077665	2.15248	0	1.39668	0.00494
FBgn0039525	CG5646	CG5646	SLC25A47	not_hit	1.25701	0.189657	4.21344	0	3.64268	0
FBgn0038291	CG3984	CG3984	NA	not_hit	1.25527	0.222011	1.73628	0.000623	2.80305	0
FBgn0033170	sPLA2	CG11124	PLA2G3	not_hit	1.2518	0.194715	1.76786	0.000202	2.71509	0
FBgn0001137	grk	CG17610	NA	not_hit	1.2518	0.042194	1.88949	0	2	0
FBgn0038346	CG14872	CG14872	NA	not_hit	1.25093	0.141019	1.56699	0.000983	1.99308	2e-06
FBgn0034221	CG10764	CG10764	NA	not_hit	1.24833	0.182638	1.28877	0.119756	2.04486	3e-06
FBgn0040765	luna	CG33473	KLF6	hit	1.2466	0.556425	-2.06766	0.000648	-2.69634	6e-06
FBgn0020910	RpL3	CG4863	RPL3,RPL3,RPL3	not_hit	1.24574	0.024045	2.00139	0	1.83147	0
FBgn0002774	mle	CG11680	DHX9	not_hit	1.24057	0.401526	1.92652	0.001267	2.15846	0.000148
FBgn0039504	CG14260	CG14260	NA	not_hit	1.23628	0.077125	1.72668	3e-06	2.05196	0
FBgn0030332	CG9360	CG9360	DHRS11	not_hit	1.23456	0.2273	2.1155	3e-06	2.26891	0
FBgn0038020	GstD9	CG10091	NA	not_hit	1.23285	0.312213	2.9465	0	2.4402	1e-06
FBgn0024912	agt	CG1303	MGMT	not_hit	1.232	0.155112	2.26891	0	1.18263	0.206543
FBgn0051809	CG31809	CG31809	NA	not_hit	1.23029	0.098424	1.84293	1e-06	2.87189	0
FBgn0039054	CG13830	CG13830	SPOCK2	not_hit	1.22859	0.08802	1.47223	0.000533	2.18859	0
FBgn0030347	CG15739	CG15739	PGP	not_hit	1.22434	0.119416	2.2642	0	2.59188	0
FBgn0031897	CG13784	CG13784	PQLC1	not_hit	1.22349	0.274509	1.17854	0.433491	2.00416	1.4e-05
FBgn0028331	l(1)G0289	CG2221	PLXDC2	not_hit	1.22264	0.405445	1.92652	0.00062	4.90414	0
FBgn0063491	GstE9	CG17534	NA	not_hit	1.21926	0.365507	2.54206	1e-06	-1.11342	0.574633
FBgn0051231	CG31231	CG31231	NA	not_hit	1.21926	0.30015	1.232	0.292419	2.0167	1.8e-05
FBgn0028394	CG17834	CG17834	NA	not_hit	1.21841	0.040945	2.09072	5.1e-05	1.1704	0.08702
FBgn0028988	Spn1	CG9456	NA	not_hit	1.21757	0.047632	1.73869	0	3.52837	0
FBgn0039863	CG1815	CG1815	ZMYND8	not_hit	1.21757	0.604408	-1.2781	0.518565	1.9752	0.01006
FBgn0004865	Eip78C	CG18023	NA	not_hit	1.21588	0.287975	2.27521	1e-06	2.17046	2e-06
FBgn0030028	Corp	CG10965	NA	not_hit	1.21588	0.2604	1.80375	8.5e-05	2.15846	1e-06
FBgn0003313	sala	CG4922	NA	not_hit	1.21504	0.066692	3.06949	0	2.09072	0
FBgn0039908	Asator	CG11533	TTBK2	not_hit	1.21419	0.441952	1.18838	0.53857	2.17347	8.2e-05
FBgn0015777	nrv2	CG9261	ATP1B3	not_hit	1.21419	0.170914	-1.0629	0.782149	-2.01112	0
FBgn0020303	fok	CG10746	NA	not_hit	1.20999	0.371309	-2.35381	3e-06	-2.96905	0
FBgn0033205	CG2064	CG2064	RDH11	not_hit	1.20916	0.08509	2.57934	0	1.30405	0.008058
FBgn0040666	CG12848	CG12848	CHCHD1	not_hit	1.20664	0.703188	1.67481	0.169384	2.62442	0.002597
FBgn0050016	CG30016	CG30016	TTR	not_hit	1.20581	0.56518	2.23457	0.000702	2.0392	0.002214
FBgn0030114	CG17754	CG17754	KLHL4	not_hit	1.20581	0.140915	1.92519	0	2.57755	0
FBgn0034674	CG9304	CG9304	GPR180	not_hit	1.20497	0.166701	1.98618	0	1.32869	0.015277
FBgn0038035	lig3	CG17227	LIG3	not_hit	1.20414	0.11781	2.48802	0	1.87644	0
FBgn0259683	Ir40a	CG42352	NA	not_hit	1.2008	0.30135	2.57576	0	-1.14472	0.157721
FBgn0036548	CG5931	CG5931	SNRNP200	not_hit	1.2008	0.421372	1.47427	0.037775	2.09943	4e-05
FBgn0030310	PGRP-SA	CG11709	PGLYRP1	not_hit	1.19914	0.330161	3.06099	0	3.75288	0
FBgn0020622	Pi3K21B	CG2699	PIK3R2	not_hit	1.19748	0.427162	1.49174	0.03032	2.25168	9e-06
FBgn0051314	Neu3	CG7649	ADAM28	not_hit	1.19582	0.168088	-2.05908	0.000289	2.37841	1.8e-05
FBgn0035871	CG7188	CG7188	TMBIM6	not_hit	1.19582	0.405117	2.4863	1e-06	-1.45397	0.025503
FBgn0036146	CG14141	CG14141	NA	not_hit	1.19582	0.206318	1.62338	0.000101	1.97931	0
FBgn0051314	Neu3	CG7649	ADAM28	not_hit	1.19582	0.168088	-2.05908	0.000289	2.37841	1.8e-05
FBgn0005612	Sox14	CG3090	SOX4	not_hit	1.19499	0.451501	2.23923	2e-05	2.57219	1e-06
FBgn0033981	Cyp6a21	CG10247	CYP3A43	not_hit	1.19499	0.411149	1.71594	0.001559	2.94241	0
FBgn0003483	spn-E	CG3158	TDRD9	not_hit	1.19003	0.282693	1.35943	0.030072	2.30857	0
FBgn0000210	br	CG11491	NA	not_hit	1.19003	0.245773	-2.02933	0.001012	-2.40994	5e-05
FBgn0035091	CG3829	CG3829	SCARB1	not_hit	1.18591	0.127367	1.32593	0.005577	3.61752	0
FBgn0037975	CG3397	CG3397	NA	not_hit	1.18591	0.367462	6.62996	0	3.3473	0
FBgn0041184	Socs36E	CG15154	CISH	not_hit	1.18345	0.171044	2.14801	0	1.00208	0.98919
FBgn0038037	Cyp9f2	CG11466	CYP3A43	not_hit	1.18345	0.057884	2.5245	0	2.61716	0
FBgn0038083	CG5999	CG5999	UGT3A1	not_hit	1.18345	0.251649	2.43851	0	1.18263	0.185184
FBgn0030511	CG11158	CG11158	NA	not_hit	1.18181	0.208708	2.47255	0	2.53151	0
FBgn0026160	tna	CG7958	ZMIZ1	hit	1.18099	0.584627	1.4651	0.118259	4.19305	0
FBgn0041709	yellow-g	CG5717	NA	not_hit	1.17772	0.217781	1.16635	0.27389	5.14796	0
FBgn0260486	CG42533	CG42533	DOCK9	not_hit	1.17691	0.706001	-2.64268	0.002365	-1.31585	0.412516
FBgn0036487	Prp31	CG6876	PRPF31	not_hit	1.17446	0.089179	2.11697	0	1.46104	2.2e-05
FBgn0028426	JhI-1	CG3298	ELAC2	not_hit	1.17446	0.220528	1.83783	1e-06	1.98618	0
FBgn0085431	CG34402	CG34402	NA	not_hit	1.17202	0.139773	1.44894	0.019738	3.58755	0
FBgn0010620	Sip1	CG10939	SLC9A3R2	not_hit	1.17121	0.119	1.35379	0.000968	3.57019	0
FBgn0011770	Gip	CG2227	HYI	not_hit	1.17121	0.414475	2.22839	1e-06	1.71238	0.000377
FBgn0033683	CG18343	CG18343	NA	not_hit	1.16878	0.809848	2.57934	0.0204	2.15248	0.051917
FBgn0250867	CG42238	CG42238	NA	not_hit	1.16878	0.420544	-2.0181	9e-06	-1.42405	0.018029
FBgn0039622	eIF4E-6	CG1442	EIF4E	not_hit	1.16797	0.432161	1.1591	0.495214	2.00555	1.2e-05
FBgn0029588	CG14798	CG14798	NA	not_hit	1.16797	0.427813	2.06051	7e-06	1.17609	0.305847
FBgn0034527	CG9945	CG9945	DCAF11	not_hit	1.16716	0.18085	2.00834	0	1.93187	0
FBgn0028490	CG31705	CG31705	NA	not_hit	1.16635	0.215573	2.05053	0	1.73147	1e-06
FBgn0010113	hdc	CG15532	HECA	not_hit	1.16635	0.754035	-3.40581	0.000116	-1.39378	0.30534
FBgn0051118	RabX4	CG31118	RAB13	not_hit	1.16473	0.280846	1.30586	0.031058	2.21299	0
FBgn0025712	CG13920	CG13920	TMEM35	not_hit	1.16312	0.427813	1.15509	0.486098	2.85205	0
FBgn0030362	regucalcin	CG1803	RGN	not_hit	1.16231	0.536192	2.02511	0.000106	3.03985	0
FBgn0030189	CG2909	CG2909	NA	not_hit	1.16231	0.043622	1.99446	0	1.06585	0.389889
FBgn0036945	CG6981	CG6981	NA	not_hit	1.1607	0.253035	1.43098	0.001233	2.36854	0
FBgn0031777	CG9154	CG9154	N6AMT2	not_hit	1.15509	0.567893	1.67946	0.005042	2.74727	0
FBgn0032652	CG6870	CG6870	NA	not_hit	1.15509	0.478786	4.37717	0	9.86966	0
FBgn0010501	Dcp-1	CG5370	CASP10	not_hit	1.15429	0.091709	1.72548	0	2.29262	0
FBgn0003997	W	CG5123	NA	not_hit	1.15269	0.439246	1.11342	0.622976	2.32463	0
FBgn0052155	CG32155	CG32155	GGH	not_hit	1.15029	0.393234	1.16312	0.369653	2.33108	0
FBgn0033268	Obp44a	CG2297	NA	not_hit	1.14711	0.53402	6.229	0	3.72955	0
FBgn0261244	inaE	CG33174	DAGLA	not_hit	1.14711	0.250451	-2.13613	3.2e-05	-1.75078	0.001369
FBgn0030183	CG15309	CG15309	YPEL3	not_hit	1.14631	0.301171	1.50316	0.000245	2.0691	0
FBgn0013772	Cyp6a8	CG10248	CYP3A43	hit	1.14472	0.443052	1.16312	0.404775	3.32879	0
FBgn0026666	l(1)G0136	CG8198	ISCA1	not_hit	1.14235	0.388166	1.85703	2e-06	1.96428	0
FBgn0039044	p53	CG33336	TP63	not_hit	1.14076	0.304542	2.64085	0	1.79626	1e-06
FBgn0035903	CG6765	CG6765	NA	not_hit	1.14076	0.458667	2.39828	0	3.42238	0
FBgn0032478	CG5458	CG5458	RSPH1	not_hit	1.13682	0.359401	1.22774	0.099579	2.0209	0
FBgn0039593	CG9989	CG9989	NA	not_hit	1.13288	0.527398	1.02314	0.941968	7.76508	0
FBgn0030386	CG2574	CG2574	NA	not_hit	1.1321	0.645653	-2.20687	3.5e-05	-1.11342	0.599283
FBgn0014184	Oda	CG16747	OAZ1	not_hit	1.12975	0.223923	3.01676	0	2.15248	0
FBgn0000986	Fs(2)Ket	CG2637	NA	hit	1.12975	0.73892	-1.25788	0.481464	2.62624	4.8e-05
FBgn0259896	nimC1	CG8942	NA	not_hit	1.12896	0.531979	1.1321	0.54797	-2.47084	0
FBgn0023526	CG2865	CG2865	NA	hit	1.12662	0.663103	-1.71594	0.004038	-2.15995	4.6e-05
FBgn0050484	CG30484	CG30484	NA	not_hit	1.12584	0.427849	1.15589	0.328749	2.71697	0
FBgn0042110	CG18765	CG18765	NA	not_hit	1.12584	0.569599	1.31859	0.0953	2.57576	0
FBgn0029514	CG9166	CG9166	MALSU1	not_hit	1.12428	0.435879	1.77154	4e-06	2.43176	0
FBgn0034736	CG6018	CG6018	NA	not_hit	1.12428	0.602334	1.28076	0.180147	2.57755	0
FBgn0033725	Cpr49Ac	CG8502	NA	not_hit	1.1235	0.361405	1.09733	0.52489	2.08638	0
FBgn0035960	CG4942	CG4942	COX18	not_hit	1.1235	0.619712	1.31768	0.139785	1.98206	4.2e-05
FBgn0085438	CG34409	CG34409	NA	not_hit	1.1235	0.447803	-1.16554	0.073212	2.33432	0
FBgn0035231	Cct2	CG18330	PCYT1B	not_hit	1.12117	0.616976	1.21757	0.33597	2.98763	0
FBgn0033557	CG12325	CG12325	PWP2	not_hit	1.12039	0.672482	1.00556	0.989426	2.45888	3e-06
FBgn0002183	dre4	CG1828	SUPT16H	not_hit	1.11884	0.503998	1.6245	0.000147	2.65185	0
FBgn0030230	Rph	CG11556	RPH3A	not_hit	1.11806	0.601718	2.03073	8e-06	1.14472	0.39608
FBgn0036547	CG17032	CG17032	NA	not_hit	1.11806	0.365195	1.58997	8e-06	3.11882	0
FBgn0002441	l(3)mbt	CG5954	L3MBTL4	hit	1.11574	0.241914	-1.28521	0.109071	2.00277	3e-06
FBgn0030510	CG12177	CG12177	NA	not_hit	1.11419	0.620791	4.38021	0	2.81084	0
FBgn0040512	zetaCOP	CG3948	COPZ2	not_hit	1.11419	0.619555	-1.4103	0.031058	-2.92817	0
FBgn0033799	GLaz	CG4604	APOD	hit	1.11265	0.637883	1.18591	0.410787	2.54383	0
FBgn0039882	CG11576	CG11576	SLC52A3	not_hit	1.11188	0.412626	1.41323	0.000742	2.28153	0
FBgn0000053	ade3	CG31628	GART	not_hit	1.11188	0.370052	2.1795	0	2.22222	0
FBgn0030880	CG6788	CG6788	FCN1	not_hit	1.11111	0.660538	2.51926	0	2.94854	0
FBgn0035983	CG4080	CG4080	MARCH1	not_hit	1.11111	0.585534	-1.30949	0.071793	-2.07053	1e-06
FBgn0035512	Cpr64Ac	CG15008	NA	not_hit	1.11034	0.54325	1.87514	3e-06	3.47497	0
FBgn0029799	CG15772	CG15772	NA	not_hit	1.10957	0.482087	1.40834	0.002385	3.04829	0
FBgn0034716	Oatp58Dc	CG3380	SLCO2B1	not_hit	1.10726	0.75538	-2.0223	0.000751	-1.48349	0.056811
FBgn0004512	Mdr49	CG3879	ABCB5	not_hit	1.10343	0.609886	1.52944	0.001925	2.15995	0
FBgn0036144	GlcAT-P	CG6207	B3GAT1	hit	1.10267	0.724121	-2.30537	9e-06	-1.1599	0.436432
FBgn0034264	CG10933	CG10933	NA	not_hit	1.10191	0.579302	1.21167	0.195256	2.19771	0
FBgn0040370	CG13375	CG13375	NA	not_hit	1.10191	0.578977	-1.29774	0.051403	-2.08927	0
FBgn0051793	CG31793	CG31793	CFTR	not_hit	1.10114	0.61238	2.6703	0	3.15579	0
FBgn0041588	ligatin	CG31426	EIF2D	not_hit	1.09885	0.377214	2.23612	0	1.88557	0
FBgn0002641	mal	CG1692	MOCOS	not_hit	1.09505	0.584724	2.04769	0	1.17854	0.172568
FBgn0036101	NijA	CG6449	NINJ1	not_hit	1.09126	0.629464	1.09657	0.632841	2.57219	0
FBgn0015568	alpha-Est1	CG1031	NA	not_hit	1.09126	0.576595	1.15189	0.319721	2.97317	0
FBgn0035697	CG10163	CG10163	NA	not_hit	1.09126	0.715342	1.33515	0.093133	-3.52104	0
FBgn0053346	CG33346	CG33346	NA	not_hit	1.08975	0.654886	-1.01045	0.973389	2.47942	0
FBgn0042135	CG18812	CG18812	MACROD1	not_hit	1.089	0.752044	-1.01045	0.978696	3.24226	0
FBgn0031170	CG1718	CG1718	ABCA8	not_hit	1.089	0.812837	-1.37268	0.227149	2.3408	0.000112
FBgn0031313	CG5080	CG5080	NA	not_hit	1.08749	0.709405	2.56685	0	3.64521	0
FBgn0040349	CG3699	CG3699	NA	not_hit	1.08749	0.638488	1.14393	0.412384	7.39218	0
FBgn0051832	CG31832	CG31832	FCN1	not_hit	1.08673	0.42289	2.83039	0	1.61664	0
FBgn0005638	slbo	CG4354	CEBPE	not_hit	1.08448	0.581459	1.1235	0.406925	2.28153	0
FBgn0041180	TepIV	CG10363	C5	not_hit	1.07923	0.743343	2.30058	0	1.1274	0.45113
FBgn0051217	modSP	CG31217	NA	not_hit	1.07773	0.5775	2.72074	0	2.9465	0
FBgn0033635	CG7777	CG7777	AQP6	not_hit	1.07773	0.527404	-1.75808	0	-2.04344	0
FBgn0259741	CG42395	CG42395	C17orf61	not_hit	1.07549	0.755093	2.03637	6e-06	-1.24487	0.145562
FBgn0038916	dnd	CG6560	ARL3	not_hit	1.07475	0.710386	1.06437	0.780273	2.06194	0
FBgn0031498	CG17260	CG17260	NA	not_hit	1.07475	0.767065	2.15397	3e-06	1.54756	0.004017
FBgn0030795	ppk28	CG4805	NA	not_hit	1.074	0.697404	1.71475	1.9e-05	2.41999	0
FBgn0250862	CG42237	CG42237	PLA2G3	not_hit	1.074	0.701563	1.1591	0.348563	1.98894	0
FBgn0028430	He	CG31770	NA	not_hit	1.06955	0.799559	-1.92252	7.7e-05	-4.00277	0
FBgn0004811	fs(2)ltoPP43	CG10528	NA	not_hit	1.06881	0.464778	2.0392	0	2.21453	0
FBgn0010395	betaInt-nu	CG1762	NA	not_hit	1.06659	0.807819	-1.62902	0.00288	-2.15397	6e-06
FBgn0040524	CG11052	CG11052	ACYP1	not_hit	1.06585	0.767241	-1.03455	0.899506	2.20534	0
FBgn0015575	alpha-Est7	CG1112	NA	not_hit	1.06585	0.705243	4.3319	0	7.59474	0
FBgn0034644	CG10082	CG10082	NA	not_hit	1.06437	0.814952	-1.11574	0.668	2.20076	3e-06
FBgn0027539	CG5807	CG5807	LMBR1	not_hit	1.06363	0.763082	-1.01185	0.968458	2.6226	0
FBgn0032520	CG10859	CG10859	DNAI2	not_hit	1.0629	0.630956	1.14155	0.200797	2.29421	0
FBgn0030994	CG14193	CG14193	NA	not_hit	1.06142	0.797228	1.76174	0.0001	4.41068	0
FBgn0033519	CG11825	CG11825	NA	not_hit	1.06069	0.884551	-1.25006	0.483225	-2.0806	0.001176
FBgn0032079	CG31886	CG31886	NA	not_hit	1.06069	0.836498	-1.99585	5.7e-05	1.49589	0.014905
FBgn0040322	GNBP2	CG4144	NA	not_hit	1.05995	0.713742	2.05765	0	1.81882	0
FBgn0037683	CG18473	CG18473	PTER	not_hit	1.05995	0.696927	1.48247	0.000103	2.67215	0
FBgn0005634	zip	CG15792	MYH9	not_hit	1.05995	0.907913	-2.21146	0.003182	-1.00556	0.988357
FBgn0014949	btn	CG5264	MEOX1	not_hit	1.05922	0.725783	1.33145	0.007794	2.3669	0
FBgn0022382	Pka-R2	CG15862	PRKAR2B	not_hit	1.05629	0.878141	1.30224	0.298951	3.32649	0
FBgn0037368	CG1239	CG1239	MEPCE	not_hit	1.05555	0.818025	2.06051	2e-06	1.28343	0.078346
FBgn0031255	BBS8	CG13691	TTC8	not_hit	1.05555	0.643528	1.85318	0	2.62624	0
FBgn0052043	CG32043	CG32043	NA	hit	1.05555	0.888355	-2.30218	0.000151	-1.60547	0.02757
FBgn0039118	CG10208	CG10208	NA	not_hit	1.05409	0.865585	2.05338	8.6e-05	1.90528	0.000304
FBgn0053465	CG33465	CG33465	NA	not_hit	1.05409	0.740522	1.27368	0.022262	-1.98481	0
FBgn0011576	Cyp4d2	CG3466	NA	not_hit	1.05336	0.799565	2.20534	0	1.66324	5.9e-05
FBgn0027552	CG10863	CG10863	NA	not_hit	1.05117	0.745217	1.27015	0.018596	2.31819	0
FBgn0039714	CG7816	CG7816	SLC39A13	not_hit	1.04972	0.740724	3.1536	0	2.07916	0
FBgn0033904	CG18327	CG18327	SLC25A35	not_hit	1.04826	0.813088	1.78881	5e-06	2.15099	0
FBgn0034614	CG9752	CG9752	C9orf64	not_hit	1.04826	0.889937	-3.13616	0	-1.58337	0.014682
FBgn0030999	Mur18B	CG7874	NA	not_hit	1.04754	0.772441	-1.00835	0.973249	4.34694	0
FBgn0034943	Fmo-1	CG3006	NA	not_hit	1.04608	0.807819	1.13603	0.396487	9.8765	0
FBgn0035763	CG8602	CG8602	MFSD1	not_hit	1.04536	0.819831	1.36888	0.008638	1.97931	0
FBgn0033087	CG3194	CG3194	GLCE	not_hit	1.04391	0.902685	1.53262	0.033277	1.99446	0.000295
FBgn0033065	Cyp6w1	CG8345	CYP3A43	not_hit	1.04102	0.912515	-1.24574	0.382486	3.87985	0
FBgn0014417	CG13397	CG13397	NAGLU	not_hit	1.04102	0.848263	3.46295	0	1.93187	1e-06
FBgn0085453	CG34424	CG34424	MTHFS	not_hit	1.03958	0.884551	2.10089	3e-06	2.14058	2e-06
FBgn0052225	CG32225	CG32225	NA	hit	1.03958	0.820772	1.07848	0.635968	2.17196	0
FBgn0032233	dpr19	CG13140	NA	not_hit	1.03814	0.87907	1.17365	0.38095	2.28786	0
FBgn0032811	CG10268	CG10268	PMVK	not_hit	1.03742	0.801934	1.61328	1e-06	2.45207	0
FBgn0024804	Dbp80	CG17023	DDX25	not_hit	1.0367	0.918921	-4.05022	0	-5.95458	0
FBgn0032167	CG5853	CG5853	ABCG1	not_hit	1.03455	0.86798	1.18674	0.223011	3.12531	0
FBgn0026176	skpB	CG8881	NA	not_hit	1.0324	0.858664	1.07998	0.631749	1.97794	0
FBgn0032666	CG5758	CG5758	NA	hit	1.0324	0.902917	1.2033	0.302304	3.09728	0
FBgn0035591	CG4611	CG4611	PTCD1,PTCD1	not_hit	1.0274	0.828678	1.34164	0.000104	1.98894	0
FBgn0037296	Prosbeta2R2	CG12161	PSMB7	not_hit	1.02527	0.912062	1.32685	0.020836	2.69821	0
FBgn0032029	CG17292	CG17292	PLA1A	not_hit	1.02456	0.895998	1.66209	3e-06	2.41329	0
FBgn0031002	CG14196	CG14196	NA	not_hit	1.02456	0.890368	1.05482	0.749048	-2.39662	0
FBgn0030270	CG15199	CG15199	NA	not_hit	1.02314	0.922705	1.39765	0.006601	2.2958	0
FBgn0032730	CG10431	CG10431	ZFAT	not_hit	1.02243	0.926691	-1.03598	0.887485	2.10672	0
FBgn0001296	kar	CG12286	SLC16A10	not_hit	1.02172	0.915869	1.46003	0.000414	2.08927	0
FBgn0003886	alphaTub85E	CG9476	TUBA3D,TUBA3D	not_hit	1.0203	0.914318	1.23456	0.041362	3.15579	0
FBgn0250816	AGO3	CG40300	PIWIL1	not_hit	1.01889	0.969609	-3.62756	1e-06	-6.77866	0
FBgn0005636	nvy	CG3385	CBFA2T2	not_hit	1.01607	0.944907	-1.07848	0.691975	2.38998	0
FBgn0030272	CG15201	CG15201	NA	not_hit	1.01537	0.961745	3.12965	0	3.83174	0
FBgn0051974	CG31974	CG31974	NA	not_hit	1.01255	0.961745	1.40834	0.008567	5.04901	0
FBgn0032793	CG10189	CG10189	CTU2	not_hit	1.01255	0.938885	2	0	-1.16151	0.085143
FBgn0030884	CG6847	CG6847	PNLIP	not_hit	1.01185	0.959146	1.8226	1e-06	2.25636	0
FBgn0014395	tilB	CG14620	LRRC6	not_hit	1.00905	0.972494	-1.14155	0.434209	2.14503	0
FBgn0003328	scb	CG8095	ITGA4	not_hit	1.00905	0.976895	2.3933	0	4.7866	0
FBgn0034664	CG4377	CG4377	NA	not_hit	1.00835	0.976285	1.1042	0.626984	4.41986	0
FBgn0036821	CG3961	CG3961	ACSL1	not_hit	1.00835	0.982417	1.88688	0.000795	11.5675	0
FBgn0034655	CG10307	CG10307	MFHAS1	not_hit	1.00696	0.977681	1.1704	0.324855	2.87787	0
FBgn0040064	yip2	CG4600	ACAA2	not_hit	1.00626	0.97959	2.52801	0	2	0
FBgn0033274	CG14757	CG14757	SDHAF2	not_hit	1.00486	0.98815	-1.01889	0.957373	1.9917	1.9e-05
FBgn0032322	CG16743	CG16743	NA	not_hit	1.00347	0.988878	1.65864	3.1e-05	3.90683	0
FBgn0015585	Acp63F	CG10852	NA	not_hit	1.00347	0.98554	1.1088	0.428592	2.19162	0
FBgn0041096	rols	CG32096	TANC1	not_hit	1.00278	0.989876	1.09202	0.585874	2.04769	0
FBgn0037778	mtTFB2	CG3910	NA	not_hit	1.00278	0.990763	1.24487	0.062347	2.07772	0
FBgn0036552	CG17028	CG17028	IMPA1	not_hit	-1.00208	0.992727	1.33886	0.028133	3.41764	0
FBgn0052412	QC	CG32412	QPCTL	not_hit	-1.00278	0.990763	4.31093	0	7.60527	0
FBgn0031939	CG13796	CG13796	NA	not_hit	-1.00417	0.990763	1.02883	0.941134	-3.78161	0
FBgn0000257	car	CG12230	VPS33A	not_hit	-1.00835	0.975674	-1.05409	0.819376	2.58471	0
FBgn0033113	CG9455	CG9455	NA	hit	-1.00905	0.969609	-2.29899	0	-2.85601	0
FBgn0032598	ChLD3	CG17905	NA	not_hit	-1.00975	0.955249	1.50733	5e-06	2.37183	0
FBgn0040206	krz	CG1487	ARRB1	not_hit	-1.01045	0.974306	1.26751	0.188091	2.16745	2e-06
FBgn0031012	CG8051	CG8051	NA	not_hit	-1.01045	0.958288	1.40444	0.000574	2.35381	0
FBgn0259113	DNApol-alpha180	CG6349	POLA1	not_hit	-1.01045	0.979038	-2.17196	0.000102	-1.07624	0.74281
FBgn0031937	CG13795	CG13795	NA	not_hit	-1.01115	0.963885	-1.14076	0.414417	2.65921	0
FBgn0040234	c12.2	CG12149	VWA8	not_hit	-1.01185	0.954873	1.46206	0.000186	2.29104	0
FBgn0028961	AlstR	CG2872	KISS1R	not_hit	-1.01185	0.961287	-1.02669	0.913667	2.90392	0
FBgn0004839	otk	CG8967	PTK7	not_hit	-1.01537	0.965972	1.00626	0.988799	2.18707	1.3e-05
FBgn0038909	CG6569	CG6569	NA	not_hit	-1.01537	0.935972	-1.0274	0.888093	-2.55089	0
FBgn0030054	Caf1-180	CG12109	CHAF1A	not_hit	-1.01889	0.960271	-2.78176	0	-1.19914	0.335269
FBgn0015391	glu	CG11397	SMC4	not_hit	-1.0203	0.953051	-2.1038	1.7e-05	1.14949	0.430473
FBgn0036053	iPLA2-VIA	CG6718	PLA2G6	not_hit	-1.02172	0.926816	1.40737	0.006046	3.17334	0
FBgn0032613	CG13283	CG13283	NA	not_hit	-1.02314	0.93606	-2.40327	0	-5.94633	0
FBgn0052091	CG32091	CG32091	ABCG1	not_hit	-1.02385	0.939087	1.10038	0.713473	2.11404	6e-06
FBgn0033079	Fmo-2	CG3174	NA	not_hit	-1.02456	0.877851	-1.05555	0.712522	2.20381	0
FBgn0025836	RhoGAP1A	CG40494	BCR	not_hit	-1.02456	0.929245	-1.95071	0.001912	-1.14155	0.570203
FBgn0026602	Ady43A	CG1851	ADK	not_hit	-1.02598	0.93147	2.00277	1.5e-05	2.64451	0
FBgn0032264	Lip4	CG6113	LIPA	not_hit	-1.0274	0.918131	1.11651	0.585868	2.07916	1e-06
FBgn0034354	CG5224	CG5224	NA	not_hit	-1.02883	0.926816	2.3473	1e-06	2.12432	8e-06
FBgn0038957	CG7059	CG7059	BPGM	not_hit	-1.02954	0.864456	1.00765	0.973138	3.27388	0
FBgn0033347	CG8248	CG8248	NA	not_hit	-1.03025	0.901082	-1.15109	0.413262	1.99032	1e-06
FBgn0086367	t	CG12120	NA	not_hit	-1.0324	0.86477	1.2466	0.055374	2.26734	0
FBgn0031762	CG9098	CG9098	SH2D3C	not_hit	-1.03311	0.887247	1.10038	0.634329	1.99308	1e-06
FBgn0034523	Nnf1a	CG13434	NA	not_hit	-1.03383	0.920355	-2.03214	5.9e-05	-1.11729	0.553739
FBgn0050345	CG30345	CG30345	NA	not_hit	-1.03455	0.830313	1.86477	0	7.81367	0
FBgn0033234	CG8791	CG8791	NA	not_hit	-1.03526	0.891983	1.37745	0.031009	2.07772	1e-06
FBgn0033320	CG8586	CG8586	NA	not_hit	-1.03526	0.887255	2.15995	0	1.45297	0.006029
FBgn0003250	Rh4	CG9668	OPN3	not_hit	-1.03814	0.845411	1.18099	0.206555	2.51926	0
FBgn0033631	CG9027	CG9027	NA	not_hit	-1.03814	0.838338	1.08598	0.619068	3.69865	0
FBgn0010434	cora	CG11949	EPB41L2	hit	-1.03814	0.923664	-1.70527	0.010411	-2.32624	4.7e-05
FBgn0036288	CG10660	CG10660	NA	not_hit	-1.03958	0.841263	-1.01889	0.939425	2.45377	0
FBgn0031018	CG12200	CG12200	NA	not_hit	-1.0403	0.869258	1.44293	0.00853	2.26106	0
FBgn0033304	Cyp6a13	CG2397	CYP3A43	not_hit	-1.04464	0.886123	1.08298	0.794634	4.55042	0
FBgn0085370	Pde11	CG34341	PDE5A	not_hit	-1.04681	0.905613	-3.03143	1e-06	1.05702	0.821927
FBgn0031516	CG9663	CG9663	ABCG1	not_hit	-1.04754	0.810743	1.44393	0.002068	2.0195	0
FBgn0051536	Cdep	CG31536	FARP2	not_hit	-1.04754	0.896256	-1.51887	0.042035	-2.13465	0.002914
FBgn0030662	CG9220	CG9220	CHSY1	not_hit	-1.04972	0.694892	1.28432	0.035384	2.93834	0
FBgn0020416	Idgf1	CG4472	NA	not_hit	-1.05044	0.850315	-1.37173	0.05133	2.94445	0
FBgn0015396	jumu	CG4029	FOXN1	not_hit	-1.05409	0.855795	-2.06766	3.3e-05	1.05263	0.793697
FBgn0024957	Irp-1B	CG6342	ACO1	not_hit	-1.05629	0.700181	1.76786	0	2.13613	0
FBgn0029924	CG4586	CG4586	ACOX1	not_hit	-1.05702	0.728095	2.11257	0	-1.08073	0.483004
FBgn0004893	bowl	CG10021	OSR1	not_hit	-1.05702	0.725199	1.18099	0.158907	2.32463	0
FBgn0033215	CG1942	CG1942	DGAT2	not_hit	-1.05995	0.780292	1.10496	0.616961	6.93069	0
FBgn0027793	CG14787	CG14787	NA	not_hit	-1.06069	0.720719	2.09798	0	8.69991	0
FBgn0022700	Cht4	CG3986	NA	not_hit	-1.06069	0.654401	-1.01889	0.920668	-3.04196	0
FBgn0051431	CG31431	CG31431	FGFRL1	not_hit	-1.06216	0.654465	-1.59218	2e-06	-2.23148	0
FBgn0024315	Picot	CG8098	NA	not_hit	-1.06363	0.850891	-1.0324	0.937794	2.57398	3e-06
FBgn0034290	CG5773	CG5773	NA	not_hit	-1.06807	0.830615	1.2861	0.259429	2.55443	1e-06
FBgn0041789	Pax	CG31794	PXN	not_hit	-1.06807	0.731613	-1.97247	1e-06	-1.8264	4e-06
FBgn0025390	Mur2B	CG14796	NA	not_hit	-1.07252	0.717739	-1.1235	0.512563	-2.21606	0
FBgn0032262	CG7384	CG7384	NA	not_hit	-1.07549	0.630383	1.12117	0.412604	2.914	0
FBgn0004107	cdc2c	CG10498	CDK2	not_hit	-1.07998	0.649754	-2.5403	0	-1.11961	0.349827
FBgn0003285	rst	CG4125	KIRREL2	not_hit	-1.08222	0.847949	-2.82255	2.8e-05	-5.22706	0
FBgn0037228	CG1092	CG1092	NA	not_hit	-1.08448	0.592963	-2.24544	0	-2.30058	0
FBgn0020245	ttv	CG10117	EXTL1	not_hit	-1.08523	0.812227	-2.30537	9e-05	-1.37936	0.127172
FBgn0036551	CG17029	CG17029	IMPA1	not_hit	-1.08598	0.707255	2.47426	0	4.34995	0
FBgn0042104	CG18747	CG18747	ARRDC1	not_hit	-1.08598	0.632666	-1.97794	0	1.11497	0.386431
FBgn0016930	smi35A	CG4551	DYRK4	not_hit	-1.08975	0.690064	-1.46104	0.009252	4.08122	0
FBgn0033540	StIP	CG11887	ELP2	hit	-1.09051	0.569813	1.18263	0.196037	1.95748	0
FBgn0004396	CrebA	CG7450	CREB3L1	not_hit	-1.09051	0.84777	-1.43893	0.25614	1.9917	0.008025
FBgn0031986	CG8673	CG8673	NA	not_hit	-1.09505	0.550934	1.13603	0.378671	2.3669	0
FBgn0031118	RhoGAP19D	CG1412	ARHGAP21	not_hit	-1.09581	0.778143	-1.96837	0.000955	-1.38127	0.115954
FBgn0001114	Glt	CG9280	NA	not_hit	-1.09733	0.763289	-1.73267	0.00546	-2.08349	0.000176
FBgn0025456	CREG	CG5413	CREG1	not_hit	-1.09809	0.675324	-1.0203	0.952131	2.07053	4e-06
FBgn0039690	CG1969	CG1969	GNPNAT1	not_hit	-1.10267	0.429487	1.26313	0.106074	2.08493	0
FBgn0037050	CG10566	CG10566	ICA1	not_hit	-1.10267	0.516231	1.11342	0.492761	2.13169	0
FBgn0036806	Cyp12c1	CG4120	NA	not_hit	-1.10343	0.717734	1.5305	0.020833	2.11844	3.4e-05
FBgn0035496	CG14990	CG14990	NA	not_hit	-1.10573	0.705363	-1.66555	0.003659	2.68143	0
FBgn0038262	CG14857	CG14857	SLC22A14	not_hit	-1.10573	0.530546	1.13839	0.40587	3.26481	0
FBgn0023535	arg	CG18104	ARG2	not_hit	-1.10803	0.547615	1.02883	0.910526	10.3102	0
FBgn0014033	Sr-CI	CG4099	NA	not_hit	-1.1088	0.643215	-1.14711	0.529928	-3.34499	0
FBgn0033088	CG3271	CG3271	PGAP3	not_hit	-1.11111	0.475963	1.67481	1.1e-05	2.32463	0
FBgn0039774	CDase	CG1471	ASAH2C	not_hit	-1.11111	0.458667	-3.25352	0	1.51992	0.000132
FBgn0038056	CG5961	CG5961	FBXO9	hit	-1.11342	0.375379	1.805	0	1.96428	0
FBgn0035171	CG12502	CG12502	NA	not_hit	-1.11342	0.353831	1.17365	0.128527	4.44443	0
FBgn0015801	Reg-5	CG2928	NA	not_hit	-1.11497	0.25669	-2.15248	0	-1.752	0
FBgn0037654	CG11983	CG11983	NA	not_hit	-1.11574	0.364522	-1.13053	0.314868	2.07053	0
FBgn0031914	CG5973	CG5973	RLBP1	not_hit	-1.11961	0.551391	-1.25006	0.161629	3.51372	0
FBgn0032402	CG14945	CG14945	NA	not_hit	-1.12039	0.517598	-1.31768	0.046727	2.00973	1e-06
FBgn0020764	Alas	CG3017	ALAS1	not_hit	-1.12584	0.283148	2.07628	0	1.06142	0.549492
FBgn0011592	fra	CG8581	NEO1	not_hit	-1.12584	0.765431	-1.70527	0.044852	-2.41496	0.000415
FBgn0023097	bon	CG5206	TRIM24	not_hit	-1.12584	0.645543	-1.97247	0.000163	-1.35004	0.092579
FBgn0085450	Snoo	CG34421	SKIL	not_hit	-1.1274	0.275794	-2.10818	0.000516	1.67714	1e-06
FBgn0028514	CG4793	CG4793	NA	not_hit	-1.12818	0.506454	-2.3408	0	-4.60755	0
FBgn0038475	Keap1	CG3962	KEAP1	not_hit	-1.13131	0.487394	1.04536	0.863979	2.46058	0
FBgn0259224	CG42324	CG42324	NA	not_hit	-1.1321	0.358006	-1.42208	0.065581	2.23457	1.1e-05
FBgn0025641	DAAM	CG14622	DAAM1	not_hit	-1.13603	0.634892	-2.23457	2.7e-05	-2.13317	5.4e-05
FBgn0036857	CG9629	CG9629	ALDH7A1	not_hit	-1.13682	0.47319	1.64947	0.000288	2.6629	0
FBgn0039073	CG4408	CG4408	CPA1	not_hit	-1.13682	0.59907	-1.85318	0.000417	-3.25352	0
FBgn0031432	Cyp309a1	CG9964	CYP3A43	not_hit	-1.13839	0.662797	2.50707	1.3e-05	1.56157	0.026668
FBgn0003308	ry	CG7642	AOX1	not_hit	-1.14155	0.411005	2.2974	0	5.20537	0
FBgn0034094	Tsf3	CG3666	LTF	not_hit	-1.14314	0.498138	1.04319	0.882382	2.73208	0
FBgn0003575	su(s)	CG6222	ZC3H4	not_hit	-1.14472	0.472859	1.1065	0.654344	2.15547	1e-06
FBgn0039045	CG17119	CG17119	CTNS	not_hit	-1.14472	0.412675	1.04826	0.851829	2.3408	0
FBgn0002873	mud	CG12047	NA	not_hit	-1.14711	0.330235	-2.34892	0.040277	-1.08448	0.510994
FBgn0000036	nAcRalpha-96Aa	CG5610	NA	not_hit	-1.1479	0.437753	3.17994	0	2.11697	0
FBgn0030334	Karl	CG4139	NA	not_hit	-1.1479	0.078756	-1.27103	0.001008	-1.97794	0
FBgn0040532	CG8369	CG8369	NA	not_hit	-1.15509	0.633076	1.69466	0.013663	4.11531	0
FBgn0032813	CG10262	CG10262	PCNA	not_hit	-1.15509	0.280017	1.00975	0.971293	1.95071	0
FBgn0031836	CG11050	CG11050	HDDC2	hit	-1.15589	0.136719	-1.52838	4e-06	-2.30537	0
FBgn0039178	CG6356	CG6356	NA	not_hit	-1.15669	0.461597	-2.11697	3e-06	1.27987	0.105636
FBgn0053276	CG33276	CG33276	URM1	not_hit	-1.15749	0.695029	1.48144	0.167715	2.37512	0.000417
FBgn0050104	CG30104	CG30104	NT5E	not_hit	-1.15749	0.253397	1.56591	5.6e-05	2.65369	0
FBgn0008649	NA	NA	NA	not_hit	-1.15749	0.50178	-1.35849	0.086857	-2.27206	2e-06
FBgn0052521	CG32521	CG32521	NA	not_hit	-1.1607	0.306777	-2.0392	0	-1.77522	0
FBgn0030244	CG2157	CG2157	NA	not_hit	-1.16393	0.189657	1.26313	0.025778	2.05765	0
FBgn0027572	CG5009	CG5009	ACOX1	not_hit	-1.17202	0.102712	1.38896	0.000256	2.69073	0
FBgn0026721	fat-spondin	CG6953	THSD7A	not_hit	-1.18099	0.364939	2.35055	0	9.84916	0
FBgn0051337	CG31337	CG31337	NA	not_hit	-1.18263	0.427813	-1.36037	0.088651	3.38463	0
FBgn0016715	Reg-2	CG3200	HDHD3	not_hit	-1.18345	0.473406	-1.94396	0.000246	2.23612	1.3e-05
FBgn0085451	CG34422	CG34422	ARID4A	hit	-1.18509	0.273725	1.06069	0.802255	2.12138	0
FBgn0036997	CG5955	CG5955	NA	not_hit	-1.18838	0.239113	1.99585	0	1.30677	0.03136
FBgn0053087	LRP1	CG33087	SORL1	not_hit	-1.19086	0.06426	-1.55079	0.152745	-1.98069	0.009698
FBgn0027929	nimB1	CG33119	NA	not_hit	-1.19582	0.335583	-1.36888	0.052364	-2.7549	0
FBgn0260003	Dys	CG34157	DRP2	not_hit	-1.19914	0.069376	-2.24544	0.001621	-1.96564	0.001589
FBgn0034179	CG6805	CG6805	INPP5K	not_hit	-1.20414	0.188079	-1.35472	0.016282	3.24676	0
FBgn0000473	Cyp6a2	CG9438	CYP3A43	hit	-1.20497	0.189657	-1.24143	0.119771	2.37019	0
FBgn0024753	Flo-2	CG32593	FLOT2	not_hit	-1.20497	0.267661	-1.90792	1.3e-05	-3.10803	0
FBgn0031538	CG3246	CG3246	NA	not_hit	-1.20832	0.154823	1.54328	0.000276	8.05564	0
FBgn0052313	CG32313	CG32313	NA	not_hit	-1.21167	0.266673	1.94801	1.2e-05	3.31039	0
FBgn0000723	Fps85D	CG8874	FER	not_hit	-1.21167	0.214901	-2.23303	0	1.21167	0.15649
FBgn0013263	Trl	CG33261	NA	not_hit	-1.21167	0.472048	-2.07197	0.000388	-1.05117	0.83465
FBgn0034709	CG3074	CG3074	TINAG	not_hit	-1.21251	0.263442	1.52626	0.003924	1.97247	7e-06
FBgn0000464	Lar	CG10443	PTPRS	not_hit	-1.21419	0.543467	-2.64268	5.1e-05	-1.68413	0.024468
FBgn0052687	CG32687	CG32687	LRRC58	not_hit	-1.22349	0.321691	-2.1155	1.7e-05	-1.28877	0.134206
FBgn0004797	mdy	CG31991	DGAT1	not_hit	-1.22774	0.122571	1.04826	0.832781	2.5403	0
FBgn0040348	CG3703	CG3703	RUNDC1	not_hit	-1.22774	0.305424	1.3765	0.075752	2.10964	1.3e-05
FBgn0035558	CG11357	CG11357	NA	not_hit	-1.22859	0.303654	-2.23923	4e-06	-1.41128	0.036934
FBgn0041723	rho-5	CG33304	RHBDF1	hit	-1.23029	0.127422	1.18181	0.264034	2.42335	0
FBgn0032929	Mcm10	CG9241	MCM10	not_hit	-1.23029	0.266673	-2.08782	8e-06	-1.1704	0.33643
FBgn0032731	CG10641	CG10641	EFHD1	not_hit	-1.23029	0.101433	-1.99446	0	-1.01748	0.900652
FBgn0034931	CG2812	CG2812	WDR47	not_hit	-1.232	0.012454	1.19086	0.039662	2.0167	0
FBgn0038476	kuk	CG5175	NA	not_hit	-1.23285	0.067237	-2.04344	0	-1.10191	0.385247
FBgn0031971	CG7224	CG7224	C6orf57	not_hit	-1.23542	0.215678	-2.0181	6e-06	-2.247	0
FBgn0034366	Atg7	CG5489	ATG7	not_hit	-1.24401	0.022099	1.20247	0.059443	2.11844	0
FBgn0039250	CG11120	CG11120	NA	not_hit	-1.24401	0.077665	-2.39994	0	-1.13603	0.278948
FBgn0000075	amd	CG10501	NA	not_hit	-1.24487	0.093634	2.3669	0	2.80889	0
FBgn0036373	CG10741	CG10741	NA	not_hit	-1.24487	0.068687	-2.05765	0	1.2605	0.037757
FBgn0028572	qtc	CG14039	NA	hit	-1.24574	0.055809	1.42701	0.001002	2.89186	0
FBgn0032886	CG9328	CG9328	NA	hit	-1.2518	0.099217	-2.5865	0	-1.15589	0.260384
FBgn0030271	CG15202	CG15202	NA	not_hit	-1.2605	0.335117	1.14235	0.668331	2.1795	8.2e-05
FBgn0027556	CG4928	CG4928	UNC93A	not_hit	-1.26138	0.320951	-1.40737	0.111543	2.28786	2.6e-05
FBgn0030482	CG1673	CG1673	BCAT1	not_hit	-1.26313	0.096273	-1.20497	0.22491	2.74347	0
FBgn0013763	CG5210	CG5210	NA	not_hit	-1.26488	0.012418	-2.06623	0	1.25527	0.010978
FBgn0046692	Stlk	CG40293	STRADB	not_hit	-1.27456	0.096311	-1.67133	0.000158	-2.24233	0
FBgn0035767	CG8596	CG8596	MFSD8	not_hit	-1.27633	0.014012	1.69819	0	3.49187	0
FBgn0040752	Prosap	CG30483	SHANK1	not_hit	-1.27721	0.193931	-2.18102	6e-06	1.59881	0.005279
FBgn0085285	CG34256	CG34256	NA	not_hit	-1.27899	0.051721	-2.05338	0	-1.61776	6.2e-05
FBgn0085359	CG34330	CG34330	NA	not_hit	-1.27987	0.422387	-2.03073	0.003456	-1.47836	0.106707
FBgn0085377	CG34348	CG34348	TMEM68	not_hit	-1.28254	0.052888	1.10803	0.640569	2.33432	0
FBgn0003137	Ppn	CG33103	NA	not_hit	-1.28343	0.43745	-3.12098	1.2e-05	-2.59009	0.000142
FBgn0039776	PH4alphaEFB	CG31022	P4HA2	not_hit	-1.28521	0.002821	-2.15995	0	-1.34164	0.000295
FBgn0033901	O-fut1	CG12366	POFUT1	not_hit	-1.29146	0.005491	-1.37745	0.000393	-1.95477	0
FBgn0045064	bwa	CG13969	ACER2	not_hit	-1.29415	0.008446	1.00975	0.963712	2.46229	0
FBgn0037635	CG9837	CG9837	NA	not_hit	-1.29594	0.25669	1.39765	0.12387	3.68841	0
FBgn0035542	DOR	CG11347	NA	not_hit	-1.29774	0.063349	1.26663	0.102364	3.13616	0
FBgn0030797	CG13004	CG13004	NA	not_hit	-1.30044	0.081201	-2.33755	0	1.34257	0.033306
FBgn0031359	CG18317	CG18317	SLC25A36	not_hit	-1.30134	0.05852	1.34257	0.029997	2.53503	0
FBgn0015553	tos	CG10387	EXO1	not_hit	-1.30134	0.077028	-1.97794	3e-06	1.11188	0.47199
FBgn0052088	CG32088	CG32088	NA	not_hit	-1.30224	0.067167	-2.60991	0	-1.03097	0.848399
FBgn0031344	CG7420	CG7420	RCBTB1	not_hit	-1.30315	0.021147	1.05482	0.783988	2.13909	0
FBgn0032140	CG13117	CG13117	NA	not_hit	-1.30315	0.153024	-1.98618	4.8e-05	-1.49381	0.013347
FBgn0014127	barr	CG10726	NCAPH	not_hit	-1.30405	0.066511	-2.14355	0	1.06069	0.698923
FBgn0051637	CG31637	CG31637	CHST3	not_hit	-1.30495	0.076037	-2.13169	1e-06	-1.428	0.009172
FBgn0034816	CG3085	CG3085	TEKT2	not_hit	-1.30586	0.026353	1.30224	0.026897	2.01252	0
FBgn0003268	rod	CG1569	KNTC1	not_hit	-1.30586	0.084572	-2.02511	3e-06	1.14155	0.373393
FBgn0031736	CG11030	CG11030	NGDN	not_hit	-1.30586	0.013922	-2.01531	0	-1.03311	0.788669
FBgn0004569	aos	CG4531	NA	not_hit	-1.30767	0.094065	-3.97237	0	-2.56152	0
FBgn0032900	CG14401	CG14401	NA	not_hit	-1.31221	0.210715	-1.53794	0.027629	2.88986	0
FBgn0027565	CG5498	CG5498	CHMP7	not_hit	-1.31312	0.010607	-1.967	0	-1.09733	0.39069
FBgn0003676	T-cp1	CG5374	TCP1,TCP1	hit	-1.31494	0.003347	-1.35379	0.000888	-2.00694	0
FBgn0035644	Pole2	CG10489	POLE2	not_hit	-1.31585	0.06335	-2.50012	0	-1.18756	0.222208
FBgn0010225	Gel	CG1106	NA	not_hit	-1.32777	0.033968	-1.19251	0.251469	1.98069	1e-06
FBgn0011762	DNApol-alpha50	CG7108	PRIM1	hit	-1.33053	0.14559	-2.43344	2e-06	-1.19831	0.31725
FBgn0039680	CAP-D2	CG1911	NCAPD2	not_hit	-1.3333	0.094096	-2.64085	0	-1.1042	0.562463
FBgn0038550	CG17801	CG17801	ZNF2	not_hit	-1.33422	0.08512	-3.03564	0	-1.85832	6.9e-05
FBgn0261360,FBgn0261360	CG42637,CG42637	CG42637,CG42637	NA	not_hit	-1.337	0.109513	-2.02651	3.2e-05	1.63694	0.000138
FBgn0015571	alpha-Est3	CG1257	NA	not_hit	-1.33793	0.028318	1.68997	5.3e-05	3.51616	0
FBgn0052486	CG32486	CG32486	CYHR1	not_hit	-1.34443	0.009118	-1.13761	0.366625	2.85799	0
FBgn0052702	CG32702	CG32702	PCOLCE	not_hit	-1.34537	0.019656	-1.4103	0.005434	-2.30218	0
FBgn0002466	sti	CG10522	CIT,CIT	not_hit	-1.34723	0.140272	-2.19619	2.5e-05	1.05995	0.779934
FBgn0058006	CG40006	CG40006	SCARB1	not_hit	-1.35191	0.052597	-2.57576	0	-2.43007	0
FBgn0032244	RfC3	CG5313	RFC5	not_hit	-1.35191	0.099321	-2.04202	3.5e-05	-1.11497	0.548578
FBgn0032006	Pvr	CG8222	PDGFRB	hit	-1.35285	0.066815	-2.03355	1e-05	1.02883	0.875397
FBgn0010382	CycE	CG3938	CCNE1	hit	-1.35472	0.204684	-2.43851	3.1e-05	-1.14076	0.55821
FBgn0014380	RhoL	CG9366	NA	not_hit	-1.35472	0.001105	-2.27521	0	-1.55509	3e-06
FBgn0035392	CG1271	CG1271	GK5	not_hit	-1.3566	0.0038	1.32593	0.006483	2.73397	0
FBgn0038700	CG3734	CG3734	NA	not_hit	-1.36983	0.004772	-2.25793	0	-1.57462	3.6e-05
FBgn0011828	Pxn	CG12002	ISLR	not_hit	-1.3765	0.081851	-1.6529	0.003208	2.67771	0
FBgn0050344	CG30344	CG30344	NA	not_hit	-1.38127	0.000254	1.15589	0.120717	4.34393	0
FBgn0029155	Men-b	CG5889	ME1	not_hit	-1.38127	0.081789	-2.09507	2.9e-05	-1.22859	0.242639
FBgn0034878	pita	CG3941	NA	not_hit	-1.38223	0.0043	-2.32624	0	-1.48452	0.00031
FBgn0036462	mRpL39	CG17166	MRPL39	not_hit	-1.38319	0.017753	-1.30677	0.057486	-2.00277	1e-06
FBgn0016075	vkg	CG16858	NA	not_hit	-1.38607	0.190567	-2.46058	5.5e-05	-1.67946	0.015943
FBgn0037377	CG1218	CG1218	C4orf27	not_hit	-1.38799	0.003758	-2.20687	0	-1.805	1e-06
FBgn0030170	CG2990	CG2990	DNA2	not_hit	-1.38896	0.091308	-2.16745	2.8e-05	-1.14076	0.491561
FBgn0052512	CG32512	CG32512	TMEM205	not_hit	-1.38896	0.137477	-1.98343	0.00058	-1.58557	0.018449
FBgn0016081	fry	CG32045	FRY	not_hit	-1.38992	0.174683	-2.85008	4e-06	-1.45397	0.08051
FBgn0045980	niki	CG10951	NEK8	not_hit	-1.39088	0.000837	-1.54756	1.1e-05	-2.13317	0
FBgn0050277	Oatp58Da	CG30277	SLCO2B1	not_hit	-1.39281	0.000526	-2.15995	0	-1.6783	0
FBgn0032752	CG10702	CG10702	INSRR	not_hit	-1.39378	0.008161	-2.51926	0	-2.04769	0
FBgn0031740	CG7239	CG7239	NA	hit	-1.39474	0.000295	-1.41519	9.5e-05	-2.46058	0
FBgn0004379	Klp67A	CG10923	KIF18A	not_hit	-1.39668	0.003691	-2.04911	0	-1.29504	0.019545
FBgn0027949	msb1l	CG10364	NA	not_hit	-1.39765	0.000482	-2.1901	0	-1.23371	0.020439
FBgn0000996	dup	CG8171	CDT1	hit	-1.40153	0.027295	-2.44528	0	-1.21504	0.191193
FBgn0261108	Atg13	CG7331	ATG13	not_hit	-1.4025	0.005836	-2.13761	0	-1.95206	0
FBgn0035087	CG2765	CG2765	NA	not_hit	-1.40444	0.001873	-1.73989	1e-06	-2.29262	0
FBgn0040290	RecQ4	CG7487	WRN	hit	-1.40444	0.060049	-1.95206	0.000102	1.42208	0.036064
FBgn0051531	CG31531	CG31531	NA	not_hit	-1.40932	0.149813	-1.99723	0.001149	-1.81001	0.004469
FBgn0031252	CG13690	CG13690	RNASEH2A	not_hit	-1.41225	0.055262	-2.54383	0	-1.29415	0.129864
FBgn0259168	mnb	CG42273	DYRK1B	not_hit	-1.41225	0.007726	-2.25012	0	-1.37459	0.010223
FBgn0034897	Sesn	CG11299	SESN1	not_hit	-1.41323	0.102736	-2.91198	0	2.03214	0.000238
FBgn0034897	Sesn	CG11299	SESN1	not_hit	-1.41323	0.102736	-2.91198	0	2.03214	0.000238
FBgn0025592	Gyk	CG18374	GK2	not_hit	-1.41519	0.000533	1.24315	0.029216	2.0167	0
FBgn0052483	CG32483	CG32483	SCPEP1	not_hit	-1.41618	0.006097	1.24833	0.103708	2.21146	0
FBgn0004378	Klp61F	CG9191	KIF11	not_hit	-1.41716	0.053862	-2.464	1e-06	-1.12117	0.531069
FBgn0033773	mos	CG8767	MOS	not_hit	-1.41716	0.011724	-2.23612	0	-1.5977	0.000413
FBgn0045852	ham	CG31753	NA	not_hit	-1.41814	0.000936	-2.77214	5e-06	-1.56808	1.7e-05
FBgn0260941	app	CG42318	ZDHHC14	not_hit	-1.41814	0.164574	-2.18102	0.000496	1.35285	0.180527
FBgn0037301	Mms19	CG12005	MMS19	not_hit	-1.42504	0.001336	1.06807	0.706202	2.06051	0
FBgn0035321	CG1275	CG1275	CYBRD1	not_hit	-1.42603	0.008873	-1.48968	0.002563	2.09362	0
FBgn0027598	cindr	CG31012	SH3KBP1	not_hit	-1.428	0.021467	-2.51403	0	-1.26313	0.11908
FBgn0015270	Orc2	CG3041	ORC2	not_hit	-1.43098	0.008448	-2.59368	0	-1.27103	0.069004
FBgn0038755	Hs6st	CG4451	HS6ST1	not_hit	-1.43594	0.064957	-2.18102	3.4e-05	-1.03311	0.881898
FBgn0036836	CG11619	CG11619	GPCPD1	not_hit	-1.43594	0.045304	-2.09943	2.5e-05	-1.13053	0.501653
FBgn0038465	Irc	CG8913	NA	not_hit	-1.45498	0.0002	-1.48968	4.4e-05	-2.07484	0
FBgn0051145	CG31145	CG31145	FAM20A	not_hit	-1.45801	0.002791	-2.50533	0	-1.65864	4.5e-05
FBgn0035084	CG15861	CG15861	NA	not_hit	-1.46206	0.000514	-1.42306	0.000793	-2.21299	0
FBgn0010053	Jheh1	CG15101	EPHX1	not_hit	-1.4651	0.003578	1.22264	0.173097	2.24233	0
FBgn0020633	Mcm7	CG4978	MCM7	not_hit	-1.46713	0.001305	-2.92817	0	-1.55941	0.000121
FBgn0033921	tej	CG8589	TDRD7	not_hit	-1.47121	0.008996	-2.53854	0	1.02598	0.880786
FBgn0031878	sip2	CG9188	NA	not_hit	-1.47734	4.4e-05	-2.36526	0	-1.08673	0.367489
FBgn0031988	CG8668	CG8668	NA	not_hit	-1.48452	0.006657	-1.55941	0.001731	2.00277	3e-06
FBgn0034249	RhoGAP54D	CG6477	ARHGAP19	not_hit	-1.48865	0.034917	-2.58291	1e-06	1.05995	0.779614
FBgn0050046	CG30046	CG30046	THSD7A	not_hit	-1.49485	0.036905	-2.70008	1e-06	-1.4103	0.059027
FBgn0038074	CG6188	CG6188	GNMT	not_hit	-1.50629	0.00306	1.91986	4e-06	3.84771	0
FBgn0024245	dnt	CG17559	RYK	not_hit	-1.51047	0.00487	-2.93834	0	-1.12662	0.42779
FBgn0020756	DNApol-epsilon	CG6768	POLE	not_hit	-1.51047	0.008569	-2.11697	3e-06	-1.02811	0.878563
FBgn0086689	Hph	CG31543	EGLN3	not_hit	-1.51572	0.000172	-1.97383	0	-1.48144	0.000163
FBgn0037443	CG1021	CG1021	TMCC3	not_hit	-1.51782	0.002508	-2.39164	0	1.02527	0.87677
FBgn0039464	CG6330	CG6330	UPP2	not_hit	-1.51992	0.001556	1.29864	0.056194	-2.07197	0
FBgn0003751	trk	CG5619	NA	not_hit	-1.51992	0.024261	-1.90924	0.000318	-2.6666	0
FBgn0025815	Mcm6	CG4039	MCM6	not_hit	-1.52309	0.003091	-2.4777	0	-1.21757	0.159921
FBgn0011577	dally	CG4974	GPC3	not_hit	-1.52414	0.075519	-3.2154	1e-06	-2.00834	0.001303
FBgn0015929	dpa	CG1616	MCM4	not_hit	-1.53475	0.001041	-2	0	-1.01185	0.938632
FBgn0000376	crm	CG2714	CRAMP1L	not_hit	-1.53688	0.01071	-2.03496	2.5e-05	-1.65979	0.001625
FBgn0039467	CG14253	CG14253	NA	not_hit	-1.53901	0.000246	-6.34227	0	-2.64085	0
FBgn0026713	l(1)G0007	CG32604	DHX38	not_hit	-1.54007	0.000149	-2.0548	0	-1.87644	0
FBgn0003655	swa	CG3429	NA	not_hit	-1.54221	0.00361	-2.78176	0	1.14314	0.376454
FBgn0030842	CG8557	CG8557	NA	not_hit	-1.54221	0.04596	-1.96564	0.001011	1.00626	0.980486
FBgn0036622	CG4753	CG4753	AGPAT4	not_hit	-1.54435	0.000122	1.10957	0.479326	1.95071	0
FBgn0028936	nimB5	CG16873	VWDE	not_hit	-1.54971	0.005305	-2.77406	0	-3.78685	0
FBgn0014141	cher	CG3937	NA	not_hit	-1.55186	0.002987	-2.11697	1e-06	1.23371	0.147669
FBgn0034997	CG3376	CG3376	SMPD1	not_hit	-1.55725	0.003585	-2.94854	0	-1.67946	0.000417
FBgn0032698	CG10336	CG10336	TIPIN	not_hit	-1.55833	0.00153	-2.31017	0	-1.20832	0.168174
FBgn0011606	Klp3A	CG8590	KIF4A	not_hit	-1.56157	0.002368	-2.43851	0	-1.17528	0.270027
FBgn0036436	CG4914	CG4914	PRSS22	not_hit	-1.56699	1.9e-05	-2.85799	0	-1.8609	0
FBgn0037623	CG9801	CG9801	NA	not_hit	-1.56808	0.010215	1.00208	0.995125	2.70945	0
FBgn0029824	CG3726	CG3726	NA	hit	-1.58557	0.000439	-2.35545	0	-1.19251	0.165444
FBgn0030634	CG9164	CG9164	WSCD2	not_hit	-1.58887	0.001952	-3.09942	0	-2.55797	0
FBgn0014861	Mcm2	CG7538	MCM2	not_hit	-1.59549	0.000914	-2.42335	0	-1.19582	0.196261
FBgn0011202	dia	CG1768	DIAPH1	not_hit	-1.60547	0.000936	-1.56374	0.001245	2.41999	0
FBgn0050085	CG30085	CG30085	RIF1	not_hit	-1.60882	0.001333	-2.51403	0	-1.04391	0.795079
FBgn0261385	scra	CG2092	NA	not_hit	-1.61105	0.000613	-2.03637	1e-06	1.25876	0.08547
FBgn0050421	CG30421	CG30421	USP31	hit	-1.61328	0.017306	-1.39668	0.123849	2.59548	3e-06
FBgn0032699	CG10383	CG10383	SERAC1	not_hit	-1.62338	0.008448	-2.24078	1.4e-05	-2.63902	0
FBgn0024920	Ts	CG3181	TYMS	not_hit	-1.62563	0.003557	-2.04061	2.1e-05	-1.30586	0.101965
FBgn0020762	Atet	CG2969	ABCG1	not_hit	-1.62902	0.00073	-1.10573	0.638179	6.35548	0
FBgn0034083	lbk	CG8434	LRIG3	not_hit	-1.63921	0.008592	-2.12138	5.6e-05	1.07326	0.735051
FBgn0030943	CG6540	CG6540	NUP35	not_hit	-1.6449	0.000106	-2.35381	0	-1.09962	0.457236
FBgn0038045	Sas	CG5232	NANS	not_hit	-1.64604	0.000707	-2.46058	0	-1.01255	0.943444
FBgn0027279	l(1)G0196	CG14616	PPIP5K2	not_hit	-1.64832	8.5e-05	-2.42167	0.000398	1.2466	0.062905
FBgn0033495	CG12214	CG12214	TBCEL	not_hit	-1.65519	4.1e-05	-1.12039	0.466169	2.74918	0
FBgn0031374	CG7337	CG7337	WDR62	not_hit	-1.67018	0.005195	-2.45717	2e-06	-1.16151	0.42608
FBgn0011659	Mlh1	CG11482	MLH1	not_hit	-1.67018	7.2e-05	-2.17648	0	-1.74352	8e-06
FBgn0259170	alpha-Man-I	CG42275	MAN1A1	not_hit	-1.67133	0.000702	-2.26106	0	-1.16878	0.299701
FBgn0038311	CG14864	CG14864	NA	hit	-1.67365	8e-06	-2.25168	0	1.07848	0.495928
FBgn0029738	CG4068	CG4068	FAM60A	not_hit	-1.67481	1e-06	-2.21914	0	-2.83825	0
FBgn0260991	Incenp	CG12165	INCENP	not_hit	-1.6783	5.5e-05	-2.64451	0	-1.48555	0.00079
FBgn0035445	CG12014	CG12014	IDS	not_hit	-1.68997	2.5e-05	-3.2288	0	-1.98756	0
FBgn0027500	spd-2	CG17286	NA	not_hit	-1.69114	3e-06	-2.50012	0	-1.57352	1.2e-05
FBgn0051072	Lerp	CG31072	IGF2R	not_hit	-1.69702	4e-05	-2.05908	0	1.46612	0.001112
FBgn0037746	CG8478	CG8478	NA	not_hit	-1.70055	4e-06	-2.11257	0	-1.074	0.520321
FBgn0017577	Mcm5	CG4082	MCM5	not_hit	-1.70291	0.000133	-2.9465	0	-1.47019	0.002798
FBgn0036449	bmm	CG5295	PNPLA5	not_hit	-1.70764	0.000909	-2.6081	0	-1.76418	0.000248
FBgn0011692	pav	CG1258	KIF23	not_hit	-1.71119	0.000584	-3.08228	0	-1.05775	0.743515
FBgn0086365	Orct2	CG13610	SLC22A2	not_hit	-1.71594	7.2e-05	-2.86195	0	-3.13834	0
FBgn0033584	CG7737	CG7737	NA	not_hit	-1.71713	6e-05	-2.97317	0	-3.10372	0
FBgn0000566	Eip55E	CG5345	CTH	not_hit	-1.72429	2e-06	-1.19582	0.10342	2.04911	0
FBgn0039612	CG14523	CG14523	NA	not_hit	-1.72548	2.5e-05	-2.07628	0	-2.37841	0
FBgn0029662	CG12206	CG12206	GRXCR2	not_hit	-1.73388	0.000462	-2.50012	0	-1.12039	0.479224
FBgn0011225	jar	CG5695	MYO6	not_hit	-1.74352	1e-05	-2.42839	0	-1.28699	0.02447
FBgn0002924	ncd	CG7831	KIFC1	not_hit	-1.74836	5.4e-05	-3.93674	0	-1.54328	0.000656
FBgn0024977	CG2709	CG2709	NA	not_hit	-1.74836	0.000111	-2.15547	0	1.074	0.634782
FBgn0013548	l(2)dtl	CG11295	DTL	not_hit	-1.75443	6.1e-05	-2.06194	0	-1.17121	0.237488
FBgn0039350	jigr1	CG17383	NA	not_hit	-1.75808	0	-2.45037	0	-1.34723	0.000142
FBgn0261261	plx	CG42612	TBC1D1	not_hit	-1.76052	0.002642	-2.60268	1e-06	-1.0629	0.648421
FBgn0032848	nesd	CG10722	SHCBP1L	not_hit	-1.77769	2.2e-05	-2.1795	0	1.02954	0.841632
FBgn0036732	Oatp74D	CG7571	SLCO2B1	not_hit	-1.78015	0.000247	-2.00416	8e-06	-1.09733	0.566932
FBgn0031488	CG17265	CG17265	CCDC85A	not_hit	-1.78139	0.001328	-2	9.4e-05	-1.35472	0.082275
FBgn0033421	CG1888	CG1888	NA	not_hit	-1.78386	2e-06	-2.29104	0	-1.25006	0.037635
FBgn0000147	aur	CG3068	AURKA	hit	-1.78509	2.5e-05	-2.23612	0	-1.32317	0.024821
FBgn0031091	CG9576	CG9576	PHF7	not_hit	-1.78509	2.5e-05	-2.13169	0	-1.09202	0.515103
FBgn0024227	ial	CG6620	NA	not_hit	-1.78757	0.00034	-2.51054	0	-1.13997	0.418786
FBgn0005696	DNApol-alpha73	CG5923	POLA2	not_hit	-1.79253	1e-05	-2.68515	0	-1.35754	0.009019
FBgn0004374	neb	CG10718	KIF14	not_hit	-1.79876	2.8e-05	-2.03637	0	-1.26138	0.071186
FBgn0035918	Cdc6	CG5971	CDC6	not_hit	-1.80625	0.000139	-2.10964	2e-06	1.03814	0.826581
FBgn0037751	topi	CG8484	ZNF628	not_hit	-1.80751	0.000143	-2.9019	0	1.00556	0.978131
FBgn0003165	pum	CG9755	PUM2	hit	-1.81001	0.008201	-3.6604	0	-1.43396	0.099113
FBgn0030520	CG10990	CG10990	PDCD4,PDCD4	not_hit	-1.81378	6e-06	-2.12579	0	-1.37554	0.005883
FBgn0033845	mars	CG17064	DLGAP5	not_hit	-1.82134	0	-2.64451	0	-1.54328	1.6e-05
FBgn0037720	CG8312	CG8312	NA	not_hit	-1.82513	0.000189	-2.65369	0	1.17365	0.308193
FBgn0259676	DNApol-alpha60	CG5553	NA	not_hit	-1.83655	3.5e-05	-2.8206	0	-1.2518	0.098013
FBgn0030799	CG4872	CG4872	CRYM	not_hit	-1.84038	9.7e-05	-2.31659	0	-1.62001	0.000857
FBgn0031973	Spn28D	CG7219	NA	not_hit	-1.84165	3e-06	-2.50012	0	-1.97657	0
FBgn0022772	Orc1	CG10667	ORC1	not_hit	-1.84293	1.2e-05	-2.12727	0	1.1065	0.448057
FBgn0031053	CG14223	CG14223	NA	not_hit	-1.85061	3.2e-05	-3.50642	0	1.06363	0.688158
FBgn0004652	fru	CG14307	NA	hit	-1.85061	2e-06	-2.47598	0.000473	-1.37078	0.004485
FBgn0035811	CG12262	CG12262	ACADM	not_hit	-1.85832	0	-1.1599	0.238109	2.17799	0
FBgn0027903	CG12018	CG12018	POLD2	not_hit	-1.86607	4e-06	-2.247	0	-1.32042	0.019423
FBgn0030588	CG9521	CG9521	NA	not_hit	-1.87905	3.2e-05	-1.63921	0.000434	-6.18168	0
FBgn0036913	CG8334	CG8334	USP6	not_hit	-1.88035	0.000419	-2.76255	0	-1.66786	0.00239
FBgn0259878	Fs	CG33466	FSTL3	not_hit	-1.92786	4.8e-05	-2.67771	0	-1.40056	0.022957
FBgn0046685	Wsck	CG31127	NA	not_hit	-1.94531	1.4e-05	-1.65519	0.000334	-1.96292	4e-06
FBgn0259791	bora	CG6897	BORA	not_hit	-1.94936	0	-2.68887	0	-1.17772	0.054319
FBgn0024321	NK7.1	CG8524	NA	not_hit	-1.95748	0.000442	-3.46295	0	-1.10343	0.625525
FBgn0004914	Hnf4	CG9310	HNF4A	not_hit	-1.95884	1e-06	-1.92119	0	-1.22264	0.090699
FBgn0030343	ATP7	CG1886	ATP7B	not_hit	-1.96156	3.9e-05	-1.36131	0.055468	1.27544	0.109513
FBgn0000928	fs(1)Yb	CG2706	NA	not_hit	-1.96428	1e-06	-1.33145	0.017591	1.88949	1e-06
FBgn0024332	Mcm3	CG4206	MCM3	not_hit	-1.967	3.2e-05	-2.73397	0	-1.51362	0.004874
FBgn0039495	CG5909	CG5909	NA	not_hit	-1.967	2e-06	-1.94261	1e-06	1.24833	0.075362
FBgn0033830	CG10814	CG10814	BBOX1	not_hit	-1.96837	3.4e-05	1.10114	0.692359	-2.92817	0
FBgn0001120	gnu	CG5272	NA	not_hit	-1.9711	0.000796	-1.51677	0.042478	-1.66209	0.00802
FBgn0035173	CG13907	CG13907	SLC16A14	not_hit	-1.9752	0.001108	-1.38896	0.155962	4.51899	0
FBgn0038118	timeout	CG7855	TIMELESS	not_hit	-1.9752	3.1e-05	-2.68515	0	-1.428	0.016015
FBgn0035173	CG13907	CG13907	SLC16A14	not_hit	-1.9752	0.001108	-1.38896	0.155962	4.51899	0
FBgn0033890	Ctf4	CG13350	WDHD1	not_hit	-1.97657	2.9e-05	-2.48113	0	-1.29774	0.081283
FBgn0032130	CG3838	CG3838	NA	hit	-1.98343	8.7e-05	-2.11844	1e-05	1.30134	0.108309
FBgn0032694	MESR3	CG15162	NA	not_hit	-1.98894	1e-06	-3.73213	0	-1.41225	0.004256
FBgn0030484	CG1681	CG1681	GSTT2	not_hit	-2	1e-06	-2.08493	0	1.24401	0.066529
FBgn0040071	tara	CG6889	NA	not_hit	-2.00416	0.000185	-2.29262	7e-06	1.18345	0.357613
FBgn0032727	CG10623	CG10623	NA	not_hit	-2.00416	0	-1.68529	0	1.63807	0
FBgn0027794	CG14786	CG14786	LRPPRC	not_hit	-2.00555	0	-1.58997	6e-05	-1.07326	0.563052
FBgn0003041	pbl	CG8114	ECT2	not_hit	-2.01112	1e-06	-3.64016	0	-1.27191	0.043554
FBgn0029659	CG16782	CG16782	NA	not_hit	-2.01252	0.000522	-2.87388	1e-06	-2.1901	5.8e-05
FBgn0051125	CG31125	CG31125	NA	hit	-2.02371	0	-1.63014	1e-06	1.01607	0.888897
FBgn0032881	CG9319	CG9319	AMACR	not_hit	-2.02651	0	-2.19466	0	-1.02883	0.814416
FBgn0086356	tum	CG13345	RACGAP1	not_hit	-2.03073	0	-3.17554	0	-1.31677	0.019043
FBgn0029969	CG10932	CG10932	ACAT1	not_hit	-2.03214	1e-06	-1.43495	0.004409	-1.31221	0.02964
FBgn0040371	CG12470	CG12470	NA	not_hit	-2.04202	1e-06	-1.70527	2.3e-05	-1.40834	0.004403
FBgn0036801	MYPT-75D	CG6896	PPP1R16B	not_hit	-2.05765	9e-06	-2.46229	0	-1.28165	0.091018
FBgn0036684	CG3764	CG3764	FNIP2	not_hit	-2.06766	0.000348	-2.96493	0	-1.56917	0.018363
FBgn0001332	L	CG10109	NA	not_hit	-2.08927	0	-2.50359	0	-1.39668	3.3e-05
FBgn0020257	ppa	CG9952	FBXL14	not_hit	-2.09362	7e-06	-1.88557	2.9e-05	-1.31312	0.063566
FBgn0038490	CG5285	CG5285	SMUG1	not_hit	-2.10089	0.00015	-2.23767	2.3e-05	-1.90132	0.00044
FBgn0032078	C1GalTA	CG9520	NA	not_hit	-2.10526	0	-2.12579	0	1.44593	7.5e-05
FBgn0035109	CG13876	CG13876	C3orf38	not_hit	-2.11404	6.9e-05	-1.5305	0.018022	-1.17283	0.384539
FBgn0036837	CG18135	CG18135	GPCPD1	not_hit	-2.12138	1e-06	-3.73731	0	-1.91853	2e-06
FBgn0015926	dah	CG6157	NA	not_hit	-2.13465	1e-06	-1.78633	3.6e-05	1.0367	0.820653
FBgn0053080	CG33080	CG33080	NA	not_hit	-2.16895	0	-2.27995	0	-1.12272	0.356918
FBgn0032773	fon	CG15825	NUP98	not_hit	-2.17046	0	-1.91189	0	-1.05922	0.560522
FBgn0029712	CG15912	CG15912	HDHD3	not_hit	-2.17648	0.000244	-1.82766	0.002786	1.07998	0.738036
FBgn0038652	CG7720	CG7720	SLC5A5	not_hit	-2.18404	0	-3.54799	0	-1.79751	7e-06
FBgn0037646	CAHbeta	CG11967	NA	not_hit	-2.19314	3e-06	-1.41323	0.02401	-1.15509	0.348883
FBgn0033638	CG9005	CG9005	FAM214B	not_hit	-2.20687	2.2e-05	-2.16895	1.2e-05	1.264	0.174494
FBgn0035574	Gef64C	CG32239	NA	hit	-2.22684	0	-1.23799	0.175654	-1.08824	0.567374
FBgn0001142	Gs1	CG2718	GLUL	not_hit	-2.23457	0	-1.50629	0.001179	2.00834	0
FBgn0002609	HLHm3	CG8346	HES2	not_hit	-2.31819	0	-1.12662	0.506826	-1.2544	0.074336
FBgn0037844	CG4570	CG4570	NA	hit	-2.39496	0	-2.11697	2e-06	-1.22264	0.183327
FBgn0040383	CG5254	CG5254	SLC25A21	not_hit	-2.43682	0	-1.28788	0.051925	1.59218	0.000144
FBgn0086450	su(r)	CG2194	DPYD	not_hit	-2.56152	0	-1.56917	0.000529	-1.28165	0.05326
FBgn0053474	CG33474	CG33474	PEX11G	not_hit	-2.59188	0	-1.24487	0.062537	-1.48452	0.000284
FBgn0039109	CG10365	CG10365	CHAC1	not_hit	-2.60088	0	-1.9602	1e-06	1.43396	0.004248
FBgn0029095	aru	CG4276	EPS8L1	not_hit	-2.66475	0	-5.05952	0	-4.83662	0
FBgn0000565	Eip71CD	CG7266	MSRA	not_hit	-2.89588	0	-1.64148	0.005257	1.62902	0.004869
FBgn0003067	Pepck	CG17725	PCK2	not_hit	-2.93223	0	-2.78949	0	1.00486	0.968067
FBgn0026144	CBP	CG1435	NA	not_hit	-3.28524	0	-5.19455	0	-8.10606	0
RNAi survival hits with Downregulation in at least 1 time point in Kc167 fly cells treated with MMS for 8, 24 and 72 h
droso_ensembl_id	droso_gene_symbol	droso_cgid	human_orthologue_gene_symbol	RNAi_screen_result	Fold-change_8h	p-value.adj.8hr	Fold-change_24h	p-value.adj.24hr	Fold-change_72h	p-value.adj.72hr
FBgn0003165	pum	CG9755	PUM2	hit	-1.81001	0.008201	-3.6604	0	-1.43396	0.099113
FBgn0032886	CG9328	CG9328	NA	hit	-1.2518	0.099217	-2.5865	0	-1.15589	0.260384
FBgn0004652	fru	CG14307	NA	hit	-1.85061	2e-06	-2.47598	0.000473	-1.37078	0.004485
FBgn0000996	dup	CG8171	CDT1	hit	-1.40153	0.027295	-2.44528	0	-1.21504	0.191193
FBgn0010382	CycE	CG3938	CCNE1	hit	-1.35472	0.204684	-2.43851	3.1e-05	-1.14076	0.55821
FBgn0011762	DNApol-alpha50	CG7108	PRIM1	hit	-1.33053	0.14559	-2.43344	2e-06	-1.19831	0.31725
FBgn0029824	CG3726	CG3726	NA	hit	-1.58557	0.000439	-2.35545	0	-1.19251	0.165444
FBgn0036144	GlcAT-P	CG6207	B3GAT1	hit	1.10267	0.724121	-2.30537	9e-06	-1.1599	0.436432
FBgn0052043	CG32043	CG32043	NA	hit	1.05555	0.888355	-2.30218	0.000151	-1.60547	0.02757
FBgn0033113	CG9455	CG9455	NA	hit	-1.00905	0.969609	-2.29899	0	-2.85601	0
FBgn0038311	CG14864	CG14864	NA	hit	-1.67365	8e-06	-2.25168	0	1.07848	0.495928
FBgn0000147	aur	CG3068	AURKA	hit	-1.78509	2.5e-05	-2.23612	0	-1.32317	0.024821
FBgn0032130	CG3838	CG3838	NA	hit	-1.98343	8.7e-05	-2.11844	1e-05	1.30134	0.108309
FBgn0037844	CG4570	CG4570	NA	hit	-2.39496	0	-2.11697	2e-06	-1.22264	0.183327
FBgn0040765	luna	CG33473	KLF6	hit	1.2466	0.556425	-2.06766	0.000648	-2.69634	6e-06
FBgn0032006	Pvr	CG8222	PDGFRB	hit	-1.35285	0.066815	-2.03355	1e-05	1.02883	0.875397
FBgn0028550	A3-3	CG11405	JDP2	hit	1.73388	0.103316	-2.00416	0.030792	-2.12285	0.013292
FBgn0029167	Hml	CG7002	MUC5B	hit	1.27103	0.551387	-1.99446	0.023291	1.01466	0.969089
FBgn0040290	RecQ4	CG7487	WRN	hit	-1.40444	0.060049	-1.95206	0.000102	1.42208	0.036064
FBgn0035574	Gef64C	CG32239	NA	hit	-2.22684	0	-1.23799	0.175654	-1.08824	0.567374
FBgn0051125	CG31125	CG31125	NA	hit	-2.02371	0	-1.63014	1e-06	1.01607	0.888897
FBgn0031740	CG7239	CG7239	NA	hit	-1.39474	0.000295	-1.41519	9.5e-05	-2.46058	0
FBgn0010434	cora	CG11949	EPB41L2	hit	-1.03814	0.923664	-1.70527	0.010411	-2.32624	4.7e-05
FBgn0031836	CG11050	CG11050	HDDC2	hit	-1.15589	0.136719	-1.52838	4e-06	-2.30537	0
FBgn0023526	CG2865	CG2865	NA	hit	1.12662	0.663103	-1.71594	0.004038	-2.15995	4.6e-05
FBgn0003676	T-cp1	CG5374	TCP1	hit	-1.31494	0.003347	-1.35379	0.000888	-2.00694	0
RNAi survival hits with Upregulation in at least 1 time point in Kc167 fly cells treated with MMS for 8, 24 and 72 h
droso_ensembl_id	droso_gene_symbol	droso_cgid	human_orthologue_gene_symbol	RNAi_screen_result	Fold-change_8h	p-value.adj.8hr	Fold-change_24h	p-value.adj.24hr	Fold-change_72h	p-value.adj.72hr
FBgn0013279	Hsp70Bc	CG31359,CG6489	NA	hit	6.14324	1.3e-05	14.7536	0	2.80111	0.0055
FBgn0033204	CG2065	CG2065	RDH11	hit	3.51616	0	8.23632	0	3.44141	0
FBgn0040256	Ugt86Dd	CG6633	UGT3A1	hit	3.29893	0	2.03355	0	1.81127	1e-06
FBgn0004198	ct	CG11387	CUX2	hit	2.86592	0.000518	1.13997	0.801886	1.54542	0.137264
FBgn0040319	Gclc	CG2259	GCLC	hit	2.68887	0	2.47942	0	1.30044	0.05158
FBgn0045761	CHKov1	CG10618	NA	hit	2.68328	7.1e-05	2.36199	0.000243	2.92411	8e-06
FBgn0001128	Gpdh	CG9042	GPD1L	hit	2.57934	0	2.12285	0	2.12432	0
FBgn0052115	CG32115	CG32115	NA	hit	2.5403	3e-05	2.10672	0.000326	1.94936	0.000996
FBgn0043884	mask	CG33106	ANKHD1,ANKHD1	hit	2.23148	0.003983	1.42701	0.288816	1.81882	0.025805
FBgn0010774	Aly	CG1101	ALYREF	hit	2.1901	0	2.34567	0	1.63694	1e-06
FBgn0053554	Nipped-A	CG33554	TRRAP	hit	2.12874	0.005834	-1.30405	0.469003	1.43098	0.000627
FBgn0052944	CG32944	CG32944	STK32B	hit	2.11844	0	3.34963	0	1.74473	1.1e-05
FBgn0052000	CG32000	CG32000	ATP13A4	hit	2.11257	0.005077	1.12194	0.805396	1.22519	0.460825
FBgn0003984	vn	CG10491	NA	hit	2.09072	0.000218	1.12272	0.707108	1.28967	0.184236
FBgn0025455	CycT	CG6292	CCNT2	hit	2.08204	0.027621	1.23628	0.675315	2.36854	0.005852
FBgn0037972	CG10005	CG10005	NA	hit	2.07772	3e-06	7.50057	0	2.25949	0
FBgn0016076	vri	CG14029	NFIL3	hit	2.07197	7.1e-05	2.93834	0	1.74715	0.00094
FBgn0026319	Traf4	CG3048	TRAF4	hit	2.05908	1e-06	5.20898	0	1.68296	6.5e-05
FBgn0038432	CG14883	CG14883	GDE1	hit	2.05765	1e-05	2.10818	2e-06	1.74594	0.000159
FBgn0026262	bip2	CG2009	TAF3	hit	2.05765	0.00347	1.41618	0.224557	1.29415	0.298669
FBgn0032251	CG13142	CG13142	NA	hit	2.05196	0.00015	1.92252	0.000289	1.69114	0.002825
FBgn0038826	CG17838	CG17838	HNRNPR	hit	1.99723	0.046958	-1.48555	0.170433	1.59107	0.062757
FBgn0011230	poe	CG14472	UBR4	hit	1.99032	0.039245	1.22349	0.694317	1.82387	0.056326
FBgn0013279	Hsp70Bc	CG31359,CG6489	NA	hit	6.14324	1.3e-05	14.7536	0	2.80111	0.0055
FBgn0033204	CG2065	CG2065	RDH11	hit	3.51616	0	8.23632	0	3.44141	0
FBgn0036290	CG10638	CG10638	NA	hit	1.56374	0.000828	4.29007	0	1.85318	0
FBgn0037973	CG18547	CG18547	NA	hit	1.4651	2.8e-05	3.95314	0	2.48458	0
FBgn0033782	sug	CG3850	GLIS2	hit	1.46003	0.004368	3.32188	0	3.38463	0
FBgn0085257	CG34228	CG34228	NA	hit	1.32869	0.627602	2.80889	0.013058	1.76786	0.167927
FBgn0052021	CG32021	NA	NA	hit	1.84165	0.000318	2.73587	0	2.51228	0
FBgn0030235	Gclm	CG4919	GCLM	hit	1.7	0.009962	2.7	0.0001	-1.10343	0.801058
FBgn0032497	CG6043	CG6043	NA	hit	1.61217	0.001109	2.15696	1e-06	6.09235	0
FBgn0047114	CG31142	CG31142	NA	hit	1.5977	0.012264	1.98756	0.000179	-1.09809	0.641078
FBgn0067779	dbr	CG11371	NA	hit	1.70173	0.017247	1.8609	0.004072	2.66475	1e-05
FBgn0026160	tna	CG7958	ZMIZ1	hit	1.18099	0.584627	1.4651	0.118259	4.19305	0
FBgn0013772	Cyp6a8	CG10248	CYP3A43	hit	1.14472	0.443052	1.16312	0.404775	3.32879	0
FBgn0032666	CG5758	CG5758	NA	hit	1.0324	0.902917	1.2033	0.302304	3.09728	0
FBgn0028572	qtc	CG14039	NA	hit	-1.24574	0.055809	1.42701	0.001002	2.89186	0
FBgn0000986	Fs(2)Ket	CG2637	NA	hit	1.12975	0.73892	-1.25788	0.481464	2.62624	4.8e-05
FBgn0050421	CG30421	CG30421	USP31	hit	-1.61328	0.017306	-1.39668	0.123849	2.59548	3e-06
FBgn0033799	GLaz	CG4604	APOD	hit	1.11265	0.637883	1.18591	0.410787	2.54383	0
FBgn0041723	rho-5	CG33304	RHBDF1	hit	-1.23029	0.127422	1.18181	0.264034	2.42335	0
FBgn0000473	Cyp6a2	CG9438	CYP3A43	hit	-1.20497	0.189657	-1.24143	0.119771	2.37019	0
FBgn0033194	CG2093	CG2093	VPS13C	hit	1.57462	0.116343	-1.05995	0.914116	2.18253	0.002512
FBgn0052225	CG32225	CG32225	NA	hit	1.03958	0.820772	1.07848	0.635968	2.17196	0
FBgn0085451	CG34422	CG34422	ARID4A	hit	-1.18509	0.273725	1.06069	0.802255	2.12138	0
FBgn0034240	MESR4	CG4903	NA	hit	1.51992	0.128357	-1.11419	0.809785	2.09217	0.002495
FBgn0002441	l(3)mbt	CG5954	L3MBTL4	hit	1.11574	0.241914	-1.28521	0.109071	2.00277	3e-06
FBgn0038181	CG9297	CG9297	SRL	hit	1.37841	0.139258	1.79876	0.00259	1.98343	0.00038
FBgn0038056	CG5961	CG5961	FBXO9	hit	-1.11342	0.375379	1.805	0	1.96428	0
FBgn0033540	StIP	CG11887	ELP2	hit	-1.09051	0.569813	1.18263	0.196037	1.95748	0
FBgn0005536	Mbs	CG32156	PPP1R12A	hit	1.27015	0.420976	-1.499	0.11942	1.95342	0.000261
