# Supplementary material for: Combined Gene Expression and RNAi Screening to Identify Alkylation Damage Survival Pathways from Fly to Human
Source: PLoS One. 2016 Apr 21;11(4):e0153970. doi: 10.1371/journal.pone.0153970 (PMC4839732; doi:10.1371/journal.pone.0153970)
Supplement: S2 Table — Pathway Enrichment Analysis (PEA) of MMS-induced genes (microarray), RNAi screening survival hits (from [1]), and fusion of microarray/RNAi screening gene lists in Kc167 D. melanogaster cell line treated with MMS. (XLSX) [file pone.0153970.s004.xlsx]

## Sheet: pathways
Pathway Enrichments of MMS induced gene expressions in Kc167 D. melanogaster cells (8+24 h microarray changes)
Pathway Terms	Molecules/Genes-in-Pathway	p-value
dme00982:Drug metabolism	UGT86DI, UGT86DD, GSTS1, GSTD3, GSTD2, GSTD5, GSTD4, GSTD7, CG15661, GSTD6, GSTD9, FMO-1, FMO-2, SE, UGT35A, UGT86DC, CYP9F2, GSTE3, GSTE1, GSTE7, GSTE5, GSTD10, UGT36BA, GSTE9, UGT36BC	3.49741e-13
dme00980:Metabolism of xenobiotics by cytochrome P450	SE, UGT86DI, UGT35A, UGT86DC, CYP9F2, UGT86DD, GSTS1, GSTE3, GSTD3, GSTE1, GSTD2, GSTD5, GSTD4, GSTE7, GSTD7, CG15661, GSTD6, GSTE5, GSTD9, GSTD10, UGT36BA, GSTE9, UGT36BC	1.424e-11
dme00480:Glutathione metabolism	GCLC, SE, SPDS, GSTS1, GSTE3, GSTD3, GSTD2, GSTE1, GSTD5, GSTD4, GSTE7, GSTD7, GSTD6, GSTE5, GSTD10, GSTD9, GSTD8, GSTE9	2.23063e-07
NRF2-mediated Oxidative Stress Response	GCLC,MAPK14,GSTO2,GSTT2/GSTT2B,ABCC2,SCARB1,PIK3R2,CAT,AOX1,EPHX1,KEAP1,RBX1,EIF2AK3	4.16869e-06
dme00983:Drug metabolism	UGT86DI, ALPHA-EST3, UGT35A, ALPHA-EST1, UGT86DC, CYP9F2, UGT86DD, CG2135, PYD3, RY, ALPHA-EST7, CG15661, CG8353, UGT36BA, UGT36BC	1.82674e-05
p53 Signaling	TP63,MAPK14,PTEN,SNAI2,PIK3R2,GADD45B,PCNA,SIRT1	0.000128825
dme00040:Pentose and glucuronate interconversions	CG12766, UGT86DI, UGT86DC, UGT35A, CG2135, UGT86DD, CG15661, UGT36BA, UGT36BC, CG10863	0.000832287
Xenobiotic Metabolism Signaling	MAPK14,GCLC,GSTO2,GSTT2/GSTT2B,ABCC2,PIK3R2,CAT,ALDH7A1,KEAP1,MAP3K13,RBX1,EIF2AK3	0.000977237
Glutathione-mediated Detoxification	GSTO2,GSTT2/GSTT2B,GGH,HPGDS	0.00107152
autophagy	WIPI1,VPS33A,VPS41,ATG7	0.00213796
Lysine Degradation	ALDH7A1,AASDHPPT	0.00223872
Ethanol Degradation	ACSL1,CAT,ALDH7A1	0.00281838
REACT_602:Metabolism of lipids and lipoproteins	PNLIP, ACOX1, ACADM, DGAT1, CYP46A1, GGPS1, SCARB1, PMVK, AGPAT4, ABCG1	0.00323598
Glycerol Degradation I	GK2,GK5	0.00331131
UDP-N-acetyl-D-glucosamine Biosynthesis II	GFPT2,GNPNAT1	0.00331131
hsa00561:Glycerolipid metabolism	PNLIP, ALDH7A1, DGAT1, DGAT2, GK2, AGPAT4	0.00415245
Superpathway of D-myo-inositol (1,4,5)-trisphosphate Metabolism	PTEN,IMPA1,INPP5K	0.00562341
Leucine Degradation I	BCAT1,ACADM	0.00776247
Unfolded protein response	HSPA1A/HSPA1B,CEBPE,ATF6,EIF2AK3	0.00933254
PTEN Signaling	PTEN,PIK3R2,CSNK2B,INPP5K,ITGA4,YWHAH	0.00954993
Fatty Acid β-oxidation I	ACAA2,ACSL1,ACADM	0.0104713
Sonic Hedgehog Signaling	GLIS2,PRKAR2B,GLI2	0.0104713
PI3K/AKT Signaling	PTEN,PIK3R2,INPP5K,ITGA4,EIF4E,YWHAH	0.0114815
hsa00071:Fatty acid metabolism	ACAA2, ACOX1, ALDH7A1, ACSL1, ACADM	0.0114815
hsa00410:beta-Alanine metabolism	ALDH7A1, ACADM, SRM, UPB1	0.0114815
REACT_1698:Metabolism of nucleotides	UPB1, AK1, ADK, CDA, NT5E, GART	0.0114815
hsa00280:Valine, leucine and isoleucine degradation	BCAT1, ACAA2, ALDH7A1, ACADM, AOX1	0.0114815
hsa02010:ABC transporters	ABCA8, CFTR, ABCC2, ABCB5, ABCG1	0.0114815
dme00561:Glycerolipid metabolism	CG12766, CG6847, CG31140, MDY, GYK, CG4753, CG9629, CG10863	0.0114815
Pathway Enrichments of MMS downregulated gene expressions in Kc167 D. melanogaster cells (8+24 h microarray changes)
Pathway Terms	Molecules/Genes-in-Pathway	p-value
hsa03030:DNA replication	POLE, POLA1, POLA2, MCM2, MCM3, RNASEH2A, MCM4, MCM5, MCM6, RFC5, PRIM1, DNA2, MCM7, POLE2, POLD2	3.64922e-19
REACT_152:Cell Cycle, Mitotic	KIF23, NUP98, KNTC1, POLA1, AURKA, POLA2, MCM10, CDT1, PRIM1, CCNE1, TYMS, MCM7, POLE2, INCENP, CDC6, POLE, KIF18A, MCM2, MCM3, MCM4, CDK2, MCM5, MCM6, RFC5, DNA2, POLD2	1.12281e-14
REACT_1538:Cell Cycle Checkpoints	RFC5, CCNE1, CDC6, MCM7, MCM2, MCM10, MCM3, MCM4, MCM5, CDK2, MCM6	2.30953e-06
REACT_7970:Telomere Maintenance	RFC5, PRIM1, DNA2, POLE2, POLD2, POLE, POLA1, POLA2	9.82052e-06
hsa04110:Cell cycle	CCNE1, CDC6, MCM7, MCM2, MCM3, MCM4, MCM5, CDK2, MCM6	7.28347e-05
hsa03430:Mismatch repair	RFC5, EXO1, POLD2, MLH1	0.00212115
P00017:DNA replication	DNAPOL-ALPHA60, CG12018, DNAPOL-ALPHA50, DNAPOL-ALPHA180	0.00425368
hsa03410:Base excision repair	POLE2, POLD2, POLE, SMUG1	0.00711589
hsa00230:Purine metabolism	PRIM1, POLE2, POLD2, POLE, PDE5A, POLA1, POLA2	0.00748986
Pathway Enrichments of MMS survival hits (from RNAi screening) in Kc167 cells
Pathway Terms	Molecules/Genes-in-Pathway	p-value
REACT_71:Gene Expression	CCNT2, RPL18, RPL19, RPL13, EIF5, EIF5B, MED20, RNGTT, GTF2E1, GTF2E2, RBM8A, RPLP0, MED26, RPLP1, MED27, RPL26L1, LSM2, SUPT5H, PABPN1, SNRPA1, GTF2H3, MED13, HNRNPR, GTF2B, GTF2H2, MED10, GTF2H1, TAF10, MED4, MED17, MED8, RPS11, MED1, POLR2F, POLR2E, POLR2I, RPS15A, RPL37, POLR2C, RPL6, HARS2, SNRNP70, RPS20, ERCC3, KAT2A, SSRP1, TAF6, TAF5, RNPS1, MNAT1, EIF4E, GTF2F1, GTF2F2, TCEB3	2.1689e-19
Assembly of RNA Polymerase II Complex	GTF2B,GTF2H3,POLR2E,MNAT1,POLR2F,TAF3,POLR2C,TAF5,TAF7L,GTF2H2,GTF2F1,TAF6,TAF10,GTF2E1,POLR2I,GTF2E2,TAF5L,ERCC3,GTF2H1	3.16228e-18
REACT_1788:Transcription	PABPN1, CCNT2, SSRP1, POLR2F, POLR2E, TAF6, TAF5, POLR2I, POLR1A, GTF2H3, RNPS1, GTF2B, POLR2C, POLR3E, GTF2H2, GTF2H1, RNGTT, MNAT1, TAF10, GTF2E1, GTF2E2, RBM8A, GTF2F1, GTF2F2, TCEB3, ERCC3, SUPT5H	3.64412e-12
dme00480:Glutathione metabolism	CG4439, GCLC, CG32495, GSTE3, RNRS, GSTE6, GSTE5, GCLM	6.26422e-10
hsa03022:Basal transcription factors	TAF6, TAF5, GTF2H3, GTF2B, GTF2H2, TAF7L, GTF2H1, TAF10, GTF2E1, TAF5L, GTF2E2, GTF2F1, GTF2F2	1.03255e-09
REACT_1675:mRNA Processing	POLR2F, POLR2E, POLR2I, GTF2H3, POLR2C, GTF2H2, GTF2H1, RNGTT, MNAT1, GTF2F1, GTF2F2, SUPT5H, ERCC3	1.40777e-09
P00023:General transcription regulation	STON2, GTF2E1, GTF2E2, POLR2F, POLR2E, TAF6, GTF2F1, GTF2F2, GTF2H3, POLR2C, TAF7L, GTF2H1	1.75921e-08
P00055:Transcription regulation by bZIP transcription factor	STON2, POLR2F, POLR2E, TAF6, POLR2I, GTF2H3, POLR2C, TAF7L, GTF2H1, GTF2E1, GTF2E2, GTF2F1, GTF2F2	7.86482e-08
Nucleotide Excision Repair Pathway	GTF2H2,GTF2H3,POLR2E,MNAT1,POLR2F,POLR2C,POLR2I,ERCC3,GTF2H1	1.31826e-07
dme03022:Basal transcription factors	TAF10B, SSL1, TAF6, TAF5, TAF7, TFB4, TFB1, TAF10, TFIIEBETA, TFIIEALPHA, TFIIB, TFIIFALPHA, TFIIFBETA	4.47162e-07
EIF2 Signaling	SOS2,RPL26L1,RPL6,PPP1CA,RPLP1,EIF4G2,EIF5,PDPK1,RPL18,RPS15A,RPL37,MAPK1,PPP1CB,RPS11,PPP1R15A,EIF4E,RPLP0,RPL19	8.70964e-07
REACT_769:Pausing and recovery of elongation	CCNT2, SSRP1, POLR2F, POLR2E, GTF2F1, GTF2F2, POLR2I, TCEB3, SUPT5H, POLR2C	2.18087e-06
Protein Ubiquitination Pathway	PSMB6,UBE2M,HSPA1A/HSPA1B,DNAJA1,MED20,PSMD6,DNAJC14,PSMC4,PSMC2,FBXW7,DNAJC9,UCHL5,USP31,PSMD1,PSMC1,HSPH1,PSMB2,PAN2,HSP90AA1,HSPB6	6.30957e-06
Glutathione Biosynthesis	GCLC,GCLM,GSS	1.51356e-05
hsa03420:Nucleotide excision repair	MNAT1, ERCC5, POLE3, POLD1, GTF2H3, ERCC3, GTF2H2, GTF2H1	0.000757179
hsa03010:Ribosome	RPL18, RPL19, RPL13, RPL6, RPLP0, RPLP1, RPL26L1, RPS15A, RPL37, RPS11, RPS20	0.000865158
Pyridoxal 5'-phosphate Salvage Pathway	CSNK1A1,CSNK1D,BRAF,PRKAA1,MAPK1,PLK1,PRKX	0.00102329
P00045:Notch signaling pathway	KAT2A, NCSTN, HES1, FBXW7, DNER, HES2, HEY2, NEURL2	0.0011155
hsa03050:Proteasome	PSMB6, PSMC4, PSMC2, PSMB2, PSMC1, PSMD1, POMP, PSMD6	0.00113689
p53 Signaling	PERP,CSNK1D,MED1,PPP1R13B,PIAS1,RRM2B, ATM, ATR, TP53, CHEK2, PCNA	0.00125893
P00060:Ubiquitin proteasome pathway	PSMC4, PSMC2, UBR5, UBA2, PSMC1, PSMD1, UCHL5, SAE1, UBE3C, PSMD6	0.00145713
hsa03040:Spliceosome	RBM22, SNRPA1, PPIH, CRNKL1, RBM8A, SYF2, MAGOHB, SNRNP70, LSM2, HSPA1B, THOC3, THOC1, DDX42	0.00146523
NRF2-mediated Oxidative Stress Response	GCLC,DNAJA1,GSTO1,GSTT2/GSTT2B,DNAJC9,TXN,MAPK1,GCLM,DNAJC14,SLC35A2,MAFF,NFE2L2	0.0018197
Trehalose Degradation II (Trehalase)	GCK,TREH	0.0018197
Unfolded protein response	HSPA1A/HSPA1B,PPP1R15A,SCAP,HSPH1,ERN1,NFE2L2	0.00213796
dme03040:Spliceosome	CG17266, CG33097, SF2, CG31367, CG6418, MAGO, U2A, HSP70BBB, HPR1, TSU, CG10418, CG12343, HSP70BA, HSP70BB, HSP70BC, TEX, CG14641, CRN, SNRNP70K, SCAF6	0.00229241
REACT_11045:Signaling by Wnt	CSNK1A1, PSMB6, PSMC4, PSMC2, PSMB2, PSMC1, PSMD1, PSMD6, AXIN1	0.00287572
REACT_1762:3' -UTR-mediated translational regulation	RPL18, RPL19, EIF4E, RPL13, RPL6, RPLP0, RPLP1, RPL26L1, RPS15A, RPL37, RPS11, RPS20	0.00390042
dme03020:RNA polymerase	RPII15, RPII18, CG13773, RPI1, RPB5, RPII33, RPB4, RPII140	0.00410831
REACT_383:DNA Replication	PRIM1, CDC45, PSMB6, PSMC4, PSMC2, POLD1, PSMB2, PSMC1, PSMD1, PSMD6, CDT1	0.00538652
γ-glutamyl Cycle	GCLC,GCLM,GSS	0.00549541
REACT_216:DNA Repair	MNAT1, ERCC5, POLR2F, POLR2E, POLD1, POLR2I, GTF2H3, ERCC3, POLR2C, GTF2H2, GTF2H1	0.00767549
hsa00480:Glutathione metabolism	LAP3, GSS, GCLC, GSTT2, RRM2B, GSTO1, GCLM	0.00767668
REACT_13635:Regulation of activated PAK-2p34 by proteasome mediated degradation	PSMB6, PSMC4, PSMC2, PSMB2, PSMC1, PSMD1, PSMD6	0.00795221
Salvage Pathways of Pyrimidine Ribonucleotides	CSNK1A1,CSNK1D,BRAF,PRKAA1,MAPK1,PLK1,PRKX	0.00831764
REACT_152:Cell Cycle, Mitotic	HSP90AA1, AHCTF1, PKMYT1, NUP85, AURKA, YWHAE, CDT1, PRIM1, CCNE1, MNAT1, CDC45, PSMB6, CSNK1D, PSMC4, PLK1, POLD1, PSMC2, PSMB2, PSMC1, PSMD1, BUB1B, PSMD6	0.00987506
REACT_1538:Cell Cycle Checkpoints	CCNE1, CLSPN, CDC45, PSMB6, PSMC4, PSMC2, PSMB2, PSMC1, PSMD1, BUB1B, PSMD6	0.0114444
hsa03020:RNA polymerase	POLR2F, POLR2E, POLR2I, POLR1A, POLR2C	0.0114444
hsa00240:Pyrimidine metabolism	PRIM1, POLR2F, POLR2E, POLE3, POLD1, POLR2I, POLR1A, RRM2B, POLR2C	0.0114444
h_rarrxrPathway:Nuclear receptors coordinate the activities of chromatin remodeling complexes and coactivators to facilitate initiation of transcription in carcinoma cells	GTF2E1, GTF2F1, ERCC3, GTF2B	0.0114444
hsa00230:Purine metabolism	PRIM1, ADCY1, POLR2F, PDE6D, POLR2E, POLE3, POLD1, PDE4A, POLR2I, POLR1A, RRM2B, POLR2C	0.0114444
Fusion Pathway Enrichments (MMS induced genes+RNAi hits) in Kc167 cells
Pathway Terms	Molecules/Genes-in-Pathway	p-value
REACT_71:Gene Expression	CCNT2, RPL18, RPL19, RPL13, EIF5, EIF5B, MED20, RNGTT, GTF2E1, GTF2E2, RBM8A, RPLP0, MED26, RPLP1, MED27, RPL26L1, RPL12, LSM2, SUPT5H, PABPN1, SNRPA1, GTF2H3, MED13, HNRNPR, GTF2B, GTF2H2, MED10, GTF2H1, TAF10, MED4, MED17, MED8, SNRNP200, RPS11, MED1, POLR2F, POLR2E, POLR2I, RPS15A, RPL37, POLR2C, RPL6, HARS2, SNRNP70, RPS20, ERCC3, KAT2A, DHX9, SSRP1, TAF6, TAF5, RPS9, RNPS1, EIF4B, MNAT1, EIF…	6.68173e-15
Assembly of RNA Polymerase II Complex	GTF2B,GTF2H3,POLR2E,MNAT1,POLR2F,TAF3,POLR2C,TAF5,TAF7L,GTF2H2,GTF2F1,TAF6,TAF10,GTF2E1,POLR2I,GTF2E2,TAF5L,ERCC3,GTF2H1	1e-14
REACT_1788:Transcription	CCNT2, POLR2F, POLR2E, BDP1, POLR2I, POLR2C, RNGTT, GTF2E1, GTF2E2, RBM8A, SUPT5H, ERCC3, PABPN1, SSRP1, TAF6, TAF5, POLR1A, GTF2H3, RNPS1, GTF2B, GTF2H2, POLR3E, GTF2H1, TAF10, MNAT1, GTF2F1, GTF2F2, SUPT16H, TCEB3	1.01455e-09
REACT_1675:mRNA Processing	POLR2F, POLR2E, POLR2I, GTF2H3, POLR2C, GTF2H2, GTF2H1, RNGTT, MNAT1, GTF2F1, GTF2F2, SUPT5H, ERCC3	1.11008e-07
P00055:Transcription regulation by bZIP transcription factor	STON2, POLR2F, POLR2E, TAF6, POLR2I, GTF2H3, POLR2C, TAF7L, GTF2H1, PRKAR2B, GTF2E1, GTF2E2, GTF2F1, GTF2F2, CREB3L1	1.6043e-07
hsa03022:Basal transcription factors	TAF6, TAF5, GTF2H3, GTF2B, GTF2H2, TAF7L, GTF2H1, TAF10, GTF2E1, TAF5L, GTF2E2, GTF2F1, GTF2F2	2.4129e-07
EIF2 Signaling	SOS2,RPL26L1,RPL6,PPP1CA,RPLP1,RPL13,EIF4G2,EIF5,RPL12,PDPK1,RPS9,RPL18,PIK3R2,RPS15A,RPL37,MAPK1,PPP1CB,RPS11,PPP1R15A,EIF4E,RPLP0,EIF2AK3,RPL19	7.4131e-07
P00023:General transcription regulation	STON2, GTF2E1, GTF2E2, POLR2F, POLR2E, TAF6, GTF2F1, GTF2F2, GTF2H3, POLR2C, TAF7L, GTF2H1	1.35624e-06
REACT_769:Pausing and recovery of elongation	CCNT2, SSRP1, POLR2F, POLR2E, GTF2F1, GTF2F2, POLR2I, SUPT16H, TCEB3, SUPT5H, POLR2C	6.52066e-06
dme03022:Basal transcription factors	TAF10B, SSL1, TAF6, TAF5, TAF7, TFB4, TFB1, TAF10, TFIIEBETA, TFIIEALPHA, TFIIB, TFIIFALPHA, TFIIFBETA	0.000197004
REACT_1762:3' -UTR-mediated translational regulation	RPL18, RPL19, RPL13, RPS9, RPS15A, RPL37, EIF4B, EIF4E, RPL6, RPLP0, RPLP1, RPL26L1, RPS11, RPL12, RPS20	0.00421149
REACT_383:DNA Replication	CDT1, PRIM1, PSMB7, CDC45, PSMB6, PSMC4, PSMC2, POLD1, PSMB2, PSMC1, PSMD1, PCNA, PSMD6	0.0113415
Nucleotide Excision Repair Pathway	GTF2H2,GTF2H3,POLR2E,MNAT1,POLR2F,ERCC5,POLR2C,POLR2I,ERCC3,GTF2H1	5.12861e-07
p53 Signaling	TP63,MAPK14,PTEN,MED1,GADD45B,PIAS1,RRM2B,PCNA,CSNK1D,PERP,SNAI2,PIK3R2,PPP1R13B,SIRT1, TP53, ATM, ATR, CHEK2	2.23872e-05
hsa03420:Nucleotide excision repair	MNAT1, ERCC5, POLE3, POLD1, PCNA, GTF2H3, ERCC3, GTF2H2, RBX1, GTF2H1	0.000680545
dme00982:Drug metabolism	UGT86DI, UGT86DD, GSTS1, GSTD3, GSTD2, GSTD5, GSTD4, GSTD7, CG15661, GSTD6, GSTD9, FMO-1, CG11289, FMO-2, SE, UGT35A, UGT86DC, CYP9F2, ALDH-III, GSTE3, GSTE1, GLCAT-P, GSTE7, GSTE5, GSTD10, UGT36BA, UGT36BC, GSTE9	5.69911e-08
NRF2-mediated Oxidative Stress Response	GCLC,DNAJA1,MAPK14,GSTO2,GSTT2, GSTT2B,ABCC2,TXN,SCARB1,DNAJC14,SLC35A2,MAFF,GSTO1,DNAJC9,PIK3R2,CAT,MAPK1,AOX1,EPHX1,KEAP1,GCLM,RBX1,EIF2AK3,NFE2L2	4.46684e-07
dme00980:Metabolism of xenobiotics by cytochrome P450	UGT86DI, UGT86DD, GSTS1, GSTD3, GSTD2, GSTD5, GSTD4, GSTD7, CG15661, GSTD6, GSTD9, CG11289, SE, UGT35A, UGT86DC, CYP9F2, ALDH-III, GSTE3, GSTE1, GLCAT-P, GSTE7, GSTE5, GSTD10, UGT36BA, GSTE9, UGT36BC	5.3143e-07
Glutathione Biosynthesis	GCLC,GCLM,GSS	5.62341e-05
dme00480:Glutathione metabolism	CG4439, GCLC, SE, CG32495, SPDS, RNRS, GSTS1, GCLM, GSTE3, GSTD3, GSTE1, GSTD2, GSTD5, GSTD4, GSTE7, GSTD7, GSTD6, GSTE5, GSTD9, GSTD10, GSTD8, GSTE9	7.69649e-05
hsa00480:Glutathione metabolism	LAP3, GSS, GSTT2B, GCLC, SRM, GGCT, GSTO2, GSTT2, RRM2B, GSTO1, GCLM	0.00177928
Xenobiotic Metabolism Signaling	GCLC,MAPK14,GSTO2,GSTT2/GSTT2B,ABCC2,MED1,ALDH7A1,MAP3K13,ALDH4A1,ALDH3A2,GSTO1,PIK3R2,CAT,MAPK1,NDST1,KEAP1,HSP90AA1,HS3ST1,RBX1,EIF2AK3,NFE2L2	0.00190546
γ-glutamyl Cycle	GCLC,GGCT,GCLM,GSS	0.0020893
dme00983:Drug metabolism	CG11289, ALPHA-EST3, UGT86DI, UGT35A, ALPHA-EST1, UGT86DC, CYP9F2, UGT86DD, CG2135, PYD3, CG34139, RY, ALPHA-EST7, GLCAT-P, CG15661, CG8353, UGT36BA, UGT36BC	0.00293199
Glutathione-mediated Detoxification	GSTO2,GSTO1,GSTT2/GSTT2B,GGH,HPGDS	0.00524807
Lysine Degradation	ALDH7A1,AASDH,AASDHPPT	0.000537032
Ethanol Degradation	ALDH3A2,ACSL1,CAT,ALDH7A1,ALDH4A1	0.000616595
Salvage Pathways of Pyrimidine Ribonucleotides	CSNK1A1,CSNK1D,CDA,BRAF,PRKAA1,MAPK1,FAM20B,PLK1,AK1,PRKX	0.00301995
Pyridoxal 5'-phosphate Salvage Pathway	CSNK1A1,CSNK1D,BRAF,PRKAA1,MAPK1,FAM20B,PLK1,PRKX	0.00301995
hsa00561:Glycerolipid metabolism	PNLIP, ALDH7A1, DGAT1, DGAT2, GK2, DGKG, AGPAT4, ALDH3A2, AGPAT2	0.00344438
Leucine Degradation I	BCAT1,MCCC2,ACADM	0.00398107
Trehalose Degradation II (Trehalase)	GCK,TREH	0.0042658
REACT_1698:Metabolism of nucleotides	UPB1, AK1, ADK, TXN, ATP5F1, CDA, ATP5L, RRM2B, NT5E, ATP5H, GART, ATP5J	0.00519045
hsa00230:Purine metabolism	ADCY3, POLR2F, ADCY1, ADCY2, POLR2E, AK1, POLR2I, POLR1A, RRM2B, POLR2C, GART, PRIM1, PDE6D, POLE3, POLD1, PDE4A, ADK, NT5E	0.00588119
hsa00240:Pyrimidine metabolism	PRIM1, POLR2F, POLR2E, POLE3, POLD1, UPB1, POLR2I, POLR1A, CDA, TXNRD2, RRM2B, NT5E, POLR2C	0.00727567
dme00040:Pentose and glucuronate interconversions	CG11289, CG12766, UGT86DI, UGT86DC, UGT35A, CG2135, UGT86DD, GLCAT-P, CG15661, UGT36BA, UGT36BC, CG10863	0.0197708
Protein Ubiquitination Pathway	PSMB6,UBE2M,HSPA1A/HSPA1B,DNAJA1,MED20,PSMD6,DNAJC14,PSMC4,PSMC2,FBXW7,DNAJC9,PSMB7,UCHL5,USP31,PSMD1,PSMC1,HSPH1,PSMB2,DNAJC12,PAN2,HSP90AA1,RBX1,HSPB6	0.000141254
hsa03050:Proteasome	PSMB7, PSMB6, PSMC4, PSMC2, PSMB2, PSMC1, PSMD1, POMP, PSMD6	0.00455139
P00060:Ubiquitin proteasome pathway	PSMC4, PSMC2, ATG7, UBR5, UBA2, PSMC1, PSMD1, UCHL5, SAE1, UBE3C, PSMD6	0.00792092
REACT_13635:Regulation of activated PAK-2p34 by proteasome mediated degradation	PSMB7, PSMB6, PSMC4, PSMC2, PSMB2, PSMC1, PSMD1, PSMD6	0.0138157
hsa03010:Ribosome	RPL18, RPL19, RPL13, RPL6, RPLP0, RPLP1, RPL26L1, RPS15A, RPS9, RPL37, RPS11, RPL12, RPS20	0.00354657
PI3K/AKT Signaling	SOS2,PDPK1,PTEN,PIK3R2,INPP5K,MAPK1,ITGA4,EIF4E,YWHAE,HSP90AA1,YWHAH,FOXO3	0.00275423
PTEN Signaling	SOS2,PDGFRB,PDPK1,PTEN,PIK3R2,CSNK2B,INPP5K,MAPK1,ITGA4,YWHAH,FOXO3	0.0057544
REACT_11045:Signaling by Wnt	CSNK1A1, PSMB7, PSMB6, PSMC4, PSMC2, PSMB2, PSMC1, PSMD1, PSMD6, AXIN1	0.00903204
P00045:Notch signaling pathway	KAT2A, NCSTN, HES1, FBXW7, DNER, HES2, HEY2, NEURL2	0.0115169
Unfolded protein response	HSPA1A/HSPA1B,PPP1R15A,CEBPE,SCAP,HSPH1,ERN1,ATF6,EIF2AK3,NFE2L2	0.000194984
REACT_1892:Elongation arrest and recovery	CCNT2, SSRP1, POLR2F, POLR2E, GTF2F1, GTF2F2, POLR2I, SUPT16H, TCEB3, SUPT5H, POLR2C	6.52066e-06
ERK/MAPK Signaling	SOS2,PRKAR2B,PPP1R12A,PPP1CA,H3F3A/H3F3B,PLA2G6,PLA2G3,YWHAH,RAPGEF3,BRAF,PPP1R10,SRF,PIK3R2,ELF4,MAPK1,PPP1CB,ITGA4,EIF4E	0.000331131
P00059:p53 pathway	KAT2A, TP63, WRN, PTEN, YWHAE, SIRT1, SUMO4, CCNE1, PDPK1, SIN3B, YWHAH, GADD45B, PERP, PIK3R2, ATM, ATR, CHEK2, PCNA	0.000643565
Vitamin-C Transport	GSTO2,GSTO1,TXN,TXNRD2	0.00158489
REACT_125:Processing of Capped Intron-Containing Pre-mRNA	PABPN1, DHX9, SNRPA1, POLR2F, POLR2E, POLR2I, RNPS1, POLR2C, HNRNPR, EIF4E, RBM8A, GTF2F1, SNRNP200, GTF2F2, LSM2, SNRNP70	0.00185359
REACT_17015:Metabolism of proteins	RPL18, TCP1, RPL19, RPL13, EIF5, EIF5B, RPS15A, RPS9, RPL37, PIGN, EIF4B, FBXW7, CCT4, PIGM, EIF4E, RPL6, RPLP0, RPLP1, CCT8, RPL26L1, TUBA3D, RPS11, RPL12, NOP56, RPS20	0.00189332
Amyloid Processing	CSNK1A1,CSNK1D,NCSTN,MAPK14,PRKAR2B,CSNK2B,MAPK1	0.00323594
Arginine Degradation I (Arginase Pathway)	ARG2,ALDH4A1	0.00831764
PDGF Signaling	SOS2,PDGFRB,SRF,PIK3R2,CSNK2B,SPHK2,INPP5K,MAPK1	0.00933254
hsa00330:Arginine and proline metabolism	LAP3, GLUL, ALDH7A1, CKM, SRM, ARG2, P4HA3, ALDH4A1, ALDH3A2	0.00954237
Triacylglycerol Biosynthesis	AGPAT2,ELOVL1,DGAT1,AGPAT4,DGAT2	0.0102329
REACT_13:Metabolism of amino acids	BCAT1, SLC36A1, SRM, SLC16A10, MCCC2, GLUL, PSMB7, OAZ1, CKM, PSMB6, PSMC4, MAT1A, PSMC2, PSMB2, PSMC1, PSMD1, ALDH4A1, PSMD6	0.0112239
h_hSWI-SNFpathway:Chromatin Remodeling by hSWI/SNF ATP-dependent Complexes	GTF2E1, GTF2F1, NF1, ERCC3, GTF2B	0.0112239
REACT_16925:Glyoxylate metabolism	HAO1, GRHPR, AGXT	0.0112239
