# Supplementary material for: Combined Gene Expression and RNAi Screening to Identify Alkylation Damage Survival Pathways from Fly to Human
Source: PLoS One. 2016 Apr 21;11(4):e0153970. doi: 10.1371/journal.pone.0153970 (PMC4839732; doi:10.1371/journal.pone.0153970)
Supplement: S3 Table — NRF2-GSH and UPR/ER stress pathway gene expression changes in Kc167 cells treated with 40 μg/mL MMS for 8 and 24 h as determined by microarray. Essentiality of each gene for MMS survival is annotated as previously determined by Ravi et al. 2009 [1] (XLSX) [file pone.0153970.s005.xlsx]

## Sheet: ViaComplex data_figure
PATHWAY	Fly gene symbol	Gene name	RNAi hit?	Fold-change_8h	Fold-change_24h	p-value 8h	p-value 24h
NRF2-GSH	GstD5	Glutathione S transferase D5	not_hit	25.2813	58.8512	0	0
NRF2-GSH	GstD2	Glutathione S transferase D2	not_hit	9.8765	11.5835	0	0
NRF2-GSH	GstD4	Glutathione S transferase D4	not_hit	4.3319	11.0349	0	0
NRF2-GSH	GstE3	Glutathione S transferase E3	hit	3.27615	3.88523	0	0
NRF2-GSH	GstE7	Glutathione S transferase E7	not_hit	2.75299	3.25803	0	0
NRF2-GSH	Gclc	Glutamate-cysteine ligase catalytic subunit	hit	2.68887	2.47942	0	0
NRF2-GSH	GstS1	Glutathione S transferase S1	not_hit	2.68515	5.56739	0	0
NRF2-GSH	GstD6	Glutathione S transferase D6	not_hit	2.42839	5.78774	1e-06	0
NRF2-GSH	Ugt36Ba	Dmel_CG13270	not_hit	2.41496	8.12293	0	0
NRF2-GSH	Ugt86Di	Dmel_CG6658	not_hit	2.35708	14.5102	0	0
NRF2-GSH	Ugt36Bc	Dmel_CG17932	not_hit	2.07772	2.77599	0	0
NRF2-GSH	GstD7	Glutathione S transferase D7	not_hit	2.06337	2.10672	0	0
NRF2-GSH	GstE1	Glutathione S transferase E1	not_hit	1.92385	1.70645	0	2e-06
NRF2-GSH	GstD8	Glutathione S transferase D8	not_hit	1.91986	1.27544	0	0.007498
NRF2-GSH	GstD10	Glutathione S transferase D10	not_hit	1.88165	4.51899	1e-06	0
NRF2-GSH	GstD3	Glutathione S transferase D3	not_hit	1.74473	2.24544	1.3e-05	0
NRF2-GSH	MRP	Multidrug-Resistance like Protein 1	not_hit	1.70645	2.4402	0.022005	9.3e-05
NRF2-GSH	GstE2	Glutathione S transferase E2	not_hit	1.68296	1.31312	8.2e-05	0.035112
NRF2-GSH	Ugt86Da	Dmel_CG18578	not_hit	1.63694	3.76591	6e-06	0
NRF2-GSH	GstE5	Glutathione S transferase E5	hit	1.49692	2.09652	0.000582	0
NRF2-GSH	JhI-21	Dmel_CG12317	not_hit	1.4651	1.56482	4e-06	0
NRF2-GSH	TrxT	Thioredoxin T	hit	1.4	1.95	0.45	0.001
NRF2-GSH	GstD1	Glutathione S transferase D1	not_hit	1.33886	1.2518	1.3e-05	0.000253
NRF2-GSH	Dim1	Dmel_CG3058	not_hit	1.3333	1.22519	0.210065	0.452961
NRF2-GSH	GstE6	Glutathione S transferase E6	hit	1.30858	1.32869	0.002517	0.001041
NRF2-GSH	Trxr-1	Thioredoxin reductase-1	not_hit	1.29594	1.98206	0.000457	0
NRF2-GSH	cnc	cap-n-collar	hit	1.29056	-1.2008	0.232859	0.469532
NRF2-GSH	GstE10	Glutathione S transferase E10	not_hit	1.28165	1.43098	0.007092	8.7e-05
NRF2-GSH	Herp	Homocysteine-induced endoplasmic reticulum protein	not_hit	1.26138	-1.19334	0.017624	0.085579
NRF2-GSH	CG4511	Thioredoxin-like	not_hit	1.23885	1.09278	0.011504	0.416826
NRF2-GSH	GstD9	Glutathione S transferase D9	not_hit	1.23285	2.9465	0.312213	0
NRF2-GSH	maf-S	Dmel_CG9954	hit	1.22095	1.00069	0.396175	0.998358
NRF2-GSH	GstE9	Glutathione S transferase E9	not_hit	1.21926	2.54206	0.365507	1e-06
NRF2-GSH	tkv	thickveins	not_hit	1.2008	1.05482	0.240053	0.829045
NRF2-GSH	Cat	Catalase	not_hit	1.1235	1.81504	0.22175	0
NRF2-GSH	spo	spook	not_hit	1.10573	1.06069	0.48164	0.748728
NRF2-GSH	Jafrac2	thioredoxin peroxidase 2	not_hit	1.074	-1.22688	0.618986	0.058151
NRF2-GSH	Ho	Heme oxygenase	not_hit	1.074	1.21504	0.704336	0.1734
NRF2-GSH	CG33177	Dmel_CG33177	not_hit	1.06733	1.08598	0.662892	0.587428
NRF2-GSH	CG6762	Putative sulfiredoxin	not_hit	1.04754	1.17121	0.866055	0.468457
NRF2-GSH	GstE4	Glutathione S transferase E4	not_hit	1.03814	1.11342	0.7768	0.294253
NRF2-GSH	wit	wishful thinking	not_hit	1.03025	-1.01889	0.894486	0.944153
NRF2-GSH	CG3939	Dmel_CG3939	not_hit	1.0274	-1.05336	0.926053	0.858608
NRF2-GSH	Prx3	Peroxiredoxin 3	not_hit	1.0196	-1.06437	0.922987	0.711218
NRF2-GSH	Trx-2	thioredoxin-2	hit	1.01677	1.17365	0.931107	0.169194
NRF2-GSH	CG8517	Dmel_CG8517	not_hit	1.01396	-1.13761	0.946814	0.337269
NRF2-GSH	pnt	pointed	not_hit	1.00905	-1.56266	0.98815	0.163289
NRF2-GSH	Idh	Isocitrate dehydrogenase	not_hit	-1.02243	1.1065	0.841037	0.182838
NRF2-GSH	CG6196	Dmel_CG6196	not_hit	-1.02314	1.06733	0.960271	0.88252
NRF2-GSH	CG3719	Dmel_CG3719	not_hit	-1.03455	1.07998	0.900841	0.759058
NRF2-GSH	Hmt-1	Dmel_CG4225	not_hit	-1.03886	1.26576	0.85924	0.085586
NRF2-GSH	Gclm	Glutamate-cysteine ligase modifier subunit	hit	-1.04247	1.56157	0.840778	0.000295
NRF2-GSH	dhd	deadhead	hit	-1.04391	-1.06069	0.711245	0.611095
NRF2-GSH	CG15116	Glutathione peroxidase	not_hit	-1.06511	-1.10726	0.724297	0.539479
NRF2-GSH	Csat	CG2675	hit	-1.07	1.2	0.8	0.6
NRF2-GSH	Txl	Thioredoxin-like	not_hit	-1.07326	1.01326	0.664109	0.958978
NRF2-GSH	ush	u-shaped	not_hit	-1.08147	-1.37936	0.832019	0.215366
NRF2-GSH	CG7158	Dmel_CG7158	not_hit	-1.08147	-1.02314	0.771184	0.951987
NRF2-GSH	Keap1	Dmel_CG3962	not_hit	-1.13131	1.04536	0.487394	0.863979
NRF2-GSH	Sod	Superoxide dismutase	not_hit	-1.22519	-1.02669	0.0618	0.895629
NRF2-GSH	CG8993	Dmel_CG8993	hit	-1.23371	1.1042	0.440861	0.793673
NRF2-GSH	prtp	Pretaporter	not_hit	-1.23971	1.05922	0.001382	0.535175
NRF2-GSH	Zw	Zwischenferment	not_hit	-1.2861	-1.05336	0.009097	0.738372
NRF2-GSH	CG13671	Dmel_CG13671	not_hit	-1.29235	-1.1088	0.018344	0.476124
NRF2-GSH	Tal	Transaldolase	not_hit	-1.35004	1.06585	0.007959	0.725709
NRF2-GSH	Jheh1	Juvenile hormone epoxide hydrolase 1	not_hit	-1.4651	1.22264	0.003578	0.173097
NRF2-GSH	Eip71CD	Ecdysone-induced protein 28/29kD	not_hit	-2.89588	-1.64148	0	0.005257
NRF2-GSH	Gsto1	Glutathione S transferase O1	hit	na	na	na	na
NRF2-GSH	CG32495	Dmel\CG32495 (GSS orthologue)	hit	na	na	na	na
UPR	Hsp67Bc	Heat shock gene 67Bc	not_hit	6.413	9.44794	1.6e-07	1.3e-07
UPR	Hsp70Bc	Heat-shock-protein-70Bc; Heat-shock-protein-70Bb	hit	6.14324	14.7536	1.3e-05	2.1e-05
UPR	Hsp23	Heat shock protein 23	not_hit	5.10886	19.1464	0.00022	2e-05
UPR	Hsp26	Heat shock protein 26	not_hit	4.62996	14.3403	2.5e-05	0.00014
UPR	Hsp27	Heat shock protein 27	not_hit	2.79529	3.81055	3e-05	2.3e-05
UPR	Traf4	TNF-receptor-associated factor 4	hit	2.05908	5.20898	1e-06	0.00015
UPR	PEK	pancreatic eIF-2alpha kinase	not_hit	1.87905	1.75321	0.000874	0.002198
UPR	Hsp68	Heat shock protein 68	not_hit	1.78509	2.37183	0.000641	1e-06
UPR	fray	frayed	hit	1.76663	1.74231	0.001951	0.001921
UPR	Atf6	Dmel_CG3136	not_hit	1.76052	-1.00835	0.01444	0.988763
UPR	A3-3	Dmel_CG11405	hit	1.73388	-2.00416	0.103316	0.030792
UPR	Gadd34	CG3825	hit	1.6	1.9	0.042	0.045
UPR	Manf	ARMET-like protein	not_hit	1.55401	1.14076	0.000422	0.404034
UPR	CG4461	Dmel_CG4461	not_hit	1.49071	1.46713	6.1e-05	5.4e-05
UPR	Trp1	Translocation protein 1	not_hit	1.39088	1.50943	0.005456	0.000408
UPR	crc	cryptocephal (ATF4 ortholog)	not_hit	1.37459	1.31768	4.1e-05	0.00015
UPR	P58IPK	Dmel_CG8286	not_hit	1.29415	1.08448	0.00745	0.550685
UPR	CG11267	Dmel_CG11267	not_hit	1.28076	1.41814	0.241035	0.07333
UPR	Herp	Homocysteine-induced endoplasmic reticulum protein	not_hit	1.26138	-1.19334	0.017624	0.085579
UPR	sip3	septin interacting protein 3	not_hit	1.24143	-1.05702	0.07173	0.775192
UPR	Hsc70Cb	Dmel_CG6603	hit	1.23285	1.20581	0.149625	0.22683
UPR	Droj2	DnaJ-like-2	hit	1.232	1.1487	0.028446	0.193195
UPR	CG32276	Dmel_CG32276	not_hit	1.22603	-1.09126	0.045132	0.521374
UPR	Hsc70-3	Heat shock protein cognate 3	not_hit	1.21672	1.02527	0.296047	0.941949
UPR	CG14899	Dmel_CG14899	hit	1.18756	1.01255	0.038379	0.942316
UPR	Sec61beta	Dmel_CG10130	hit	1.18181	1.00417	0.055664	0.9851
UPR	SCAP	Dmel_CG33131	hit	1.1607	1.15589	0.515347	0.558509
UPR	Hsp83	Heat shock protein 83	hit	1.15189	-1.01607	0.148448	0.931502
UPR	CG15863	Dmel_CG15863	not_hit	1.13131	1.01677	0.776899	0.978707
UPR	CG10420	Nucleotide exchange factor SIL1	not_hit	1.11188	1.18427	0.211863	0.026337
UPR	ire-1	Dmel_CG4583	hit	1.1	-1.1	1	0.95
UPR	CG10029	Dmel_CG10029	hit	1.05995	-1.0196	0.655322	0.915559
UPR	Xbp1	X box binding protein-1	not_hit	1.05263	1.36226	0.689066	0.000369
UPR	Hsc70-4	Heat shock protein cognate 4	not_hit	1.04608	-1.00139	0.681928	0.993774
UPR	Ero1L	Ero1-like protein	not_hit	1.03526	-1.31494	0.86798	0.027629
UPR	ERp60	Dmel_CG8983	not_hit	1.00486	-1.07549	0.974175	0.453349
UPR	CG3251	Dmel_CG3251	hit	-1.00556	-1.09885	0.980671	0.577373
UPR	Hsc70-5	Heat shock protein cognate 5	not_hit	-1.00835	1.1274	0.96113	0.248696
UPR	CG4673	Nuclear protein localization protein 4 homolog	not_hit	-1.0196	-1.04826	0.87798	0.687857
UPR	Aats-trp	Tryptophanyl-tRNA synthetase	not_hit	-1.02954	1.42998	0.84697	2.5e-05
UPR	Hsf	Heat shock factor	hit	-1.04536	-1.11651	0.822176	0.508256
UPR	CG14650	Dmel_CG14650	hit	-1.05336	-1.05044	0.840879	0.868189
UPR	Der-1	Derlin-1	not_hit	-1.05409	-1.00905	0.799625	0.976016
UPR	HLH106	Helix loop helix protein 106	not_hit	-1.1042	-1.22519	0.583004	0.178784
UPR	CG1924	Dmel_CG1924	not_hit	-1.10803	1.0196	0.376596	0.920145
UPR	Hrd3	HRD3	not_hit	-1.11265	-1.09885	0.482453	0.579188
UPR	CG7048	Probable prefoldin subunit 5	not_hit	-1.11884	1.02101	0.634328	0.953728
UPR	CG17259	Dmel_CG17259	not_hit	-1.13367	1.11034	0.163568	0.288386
UPR	7B2	Dmel_CG1168	not_hit	-1.14314	-1.04972	0.159734	0.725694
UPR	Hsp60	Heat shock protein 60	not_hit	-1.15029	-1.02669	0.102901	0.860169
UPR	asns	asns	not_hit	-1.16312	1.07475	0.231	0.078
UPR	Edem1	Dmel_CG3810	not_hit	-1.2033	-1.37745	0.146053	0.005187
UPR	HtrA2	Dmel_CG8464	not_hit	-1.21083	1.12272	0.197803	0.531389
UPR	Hsp67Ba	Heat shock gene 67Ba	hit	-1.21167	-1.10191	0.129156	0.556707
UPR	CG7414	Eukaryotic translation initiation factor 2A	not_hit	-1.2518	-1.25876	0.045959	0.039677
UPR	sec63	Dmel_CG8583	hit	-1.26751	-1.07998	0.037408	0.644708
UPR	CG7182	Dmel_CG7182	not_hit	-1.52626	-1.40153	0.000563	0.004282
UPR	CG6693	J domain-containing protein CG6693	hit	-1.55833	-1.34723	4e-06	0.000565
UPR	CG10365	Dmel_CG10365	not_hit	-2.60088	-1.9602	0	1e-06
