# Supplementary material for: Combined Gene Expression and RNAi Screening to Identify Alkylation Damage Survival Pathways from Fly to Human
Source: PLoS One. 2016 Apr 21;11(4):e0153970. doi: 10.1371/journal.pone.0153970 (PMC4839732; doi:10.1371/journal.pone.0153970)
Supplement: S4 Table — Pathway Enrichment Analysis (PEA; Ingenuity) of alkylation-induced gene expressions in MDA-MB231 and MEF cells treated with 40 μg/mL MMS for 8 h as determined by RNA sequencing and microarray, respectively. (XLSX) [file pone.0153970.s006.xlsx]

## Sheet: Sheet1
Pathway Enrichments of MMS upregulated genes in MDA-MB231 cells (RNA sequencing)
Ingenuity Canonical Pathways	Molecules	-log(p-value)
Unfolded protein response	HSPA1L,HSPA1A/HSPA1B,HSPA6,CALR,HSPA9,ATF4,CEBPB,HSPA5,XBP1,CEBPG,PPP1R15A,DDIT3,SYVN1,ERO1LB,DNAJB9	8
Glucocorticoid Receptor Signaling	PCK2,HSPA1L,HSPA1A/HSPA1B,POLR2A,PRKAB1,HSPA6,NFATC1,RELA,CXCL8,TAF13,FOS,HSPA9,GTF2H2,TSC22D3,DUSP1,POLR2D,CEBPB,HSPA5,PTGS2,CDKN1A,NFKBIB,CXCL3,MMP1,TRAF6	5.1
NRF2-mediated Oxidative Stress Response	SQSTM1,GCLC,GSTO2,ABCC2,HSPB8,TXNRD1,NQO1,HMOX1,FOS,ATF4,DNAJB11,MAFG,FTL,DNAJB4,GCLM,FTH1,DNAJB9,HERPUD1	4.1
Endoplasmic Reticulum Stress Pathway	CALR,ATF4,HSPA5,XBP1,DDIT3	4.1
GADD45 Signaling	CCNE2,CCND2,CDKN1A,GADD45B,GADD45A	4
p53 Signaling	SFN,CCND2,JMY,CDKN1A,SERPINE2,GADD45B,GADD45A,SIRT1,C12orf5,MDM4	3.7
Glutathione Biosynthesis	GCLC,GCLM	2.5
Role of BRCA1 in DNA Damage Response	FANCB,GADD45A,CDKN1A,BRCA2,RBL1,BLM,RFC3	2.5
ATM Signaling	ATF4,RAD9A,CDKN1A,CDC25A,GADD45B,GADD45A,MDM4	2.1
DNA damage-induced 14-3-3sigma Signaling	CCNE2,SFN,RAD9A,HUS1	2
Role of IL-17A in Arthritis	PTGS2,NFKBIB,CCL20,CXCL3,MMP1,RELA,CXCL8	2
Spermine and Spermidine Degradation I	SMOX,SAT1	1.9
Phenylethylamine Degradation I	AOC3,AOC2	1.9
γ-glutamyl Cycle	GCLC,GCLM	1.75
Serine Biosynthesis	PSAT1,PHGDH	1.7
Choline Biosynthesis III	PCYT1A,PLD6,HMOX1	1.7
Protein Ubiquitination Pathway	HSPA1A/HSPA1B,USP36,HSPA6,PSMC4,DNAJC2,HSPA5,DNAJB9,HSPA2,HSPA1L,USP31,PSMC1,SACS,BAG1,PSMD1,UBC	1.7
Selenocysteine Biosynthesis II (Archaea and Eukaryotes)	SARS,SEPSECS	1.6
April Mediated Signaling	FOS,NFKBIB,NFATC1,TRAF6,RELA	1.6
Notch Signaling	NCSTN,HES7,NOTCH1,NUMBL	1.47
Superpathway of Serine and Glycine Biosynthesis I	PSAT1,PHGDH	1.4
Glutamine Biosynthesis I	GLUL	1.3
L-cysteine biosynthesis	CTH	1.3
Pathway Enrichments of MMS upregulated genes in MEF (Microarray)
Ingenuity Canonical Pathways	Molecules	-log(p-value)
NRF2-mediated Oxidative Stress Response	GSTM5,HSPB8,DNAJA4,GCLC,DNAJC3,DNAJA1,GSTT2/GSTT2B,HMOX1,Gstm3,Gsta3,GSTA1,GCLM,DNAJB1,NFE2L2,CBR1,GSTK1,MGST1,NQO1,HERPUD1,DNAJB9,TXNRD1,GSR,DNAJC5,MGST2,CAT,SQSTM1,AOX1,GSTO2,ABCC4,ENC1	10.2
Glutathione-mediated Detoxification	GSTT2/GSTT2B,MGST1,Gsta4,MGST2,GSTM5,Gstm3,Gsta3,GSTA1,GSTO2,ANPEP,GSTK1	8.22
Glutathione Biosynthesis	GCLC,GCLM,GSS	4.16
Endoplasmic Reticulum Stress Pathway	CASP3,DNAJC3,HSPA5, DDIT3, HSPA1A/HSPA1B, PPP1R15A, SYVN1, ERO1LB, DNAJB9	4.1
γ-glutamyl Cycle	GGCT,GCLC,GCLM,GSS,ANPEP	3.46
Xenobiotic Metabolism Signaling	ALDH4A1,GSTM5,CYP2C19,GCLC,GSTT2/GSTT2B,HMOX1,CYP3A5,Gstm3,Gsta3,GSTA1,NFE2L2,GSTK1,ABCB1,MGST1,NQO1,UGT2B10,Sult1d1,MGST2,Ces2e,CAT,CYP2B6,GSTO2,PNPLA6,SULT1B1,CYP2C8	3.45
Cysteine Biosynthesis/Homocysteine Degradation	CBS,CTH	2.77
Glutathione Redox Reactions I	GSR,MGST1,MGST2,GSTK1	2.35
Tetrahydrobiopterin Biosynthesis I	GCH1,SPR	2.31
Heme Degradation	HMOX1,BLVRB	2.02
Arginine Degradation I (Arginase Pathway)	ALDH4A1,ARG2	2.02
Bile Acid Biosynthesis, Neutral Pathway	AKR1C3,CYP27A1,HSD3B7	1.84
Adenosine Nucleotides Degradation II	XDH,ADA,AOX1	1.66
Superoxide Radicals Degradation	CAT,NQO1	1.64
Methylglyoxal Degradation III	Akr1b10,AKR1B10,AKR1C3	1.58
γ-linolenate Biosynthesis II (Animals)	ACSBG1,SLC27A3,CYB5A	1.51
Mitochondrial L-carnitine Shuttle Pathway	ACSBG1,SLC27A3,CPT1C	1.51
Death Receptor Signaling	TNFRSF21,IKBKG,RIPK1,CASP3,NFKBIE,HSPB1	1.5
Purine Nucleotides Degradation II (Aerobic)	XDH,ADA,AOX1	1.45
p53 Signaling	SCO2,RB1,TP53INP1,GADD45B,GADD45A,PERP,MDM2,PML	1.42
Phosphatidylethanolamine Biosynthesis II	PIGF,ETNK1	1.4
Sorbitol Degradation I	SORD	1.39
L-cysteine Degradation II	CTH	1.39
D-myo-inositol (1,3,4)-trisphosphate Biosynthesis	IPMK,INPP5F,ITPKC	1.39
Triacylglycerol Biosynthesis	ABHD5,LPIN1,PPAP2B,DGAT2	1.36
Ethanol Degradation	ALDH4A1,ADH7,Adh6a,ADH1C	1.36
GADD45 Signaling	CCNE2,GADD45B,GADD45A	1.37
